# Supplementary material for: Structural modelling of the lumenal domain of human GPAA1, the metallo-peptide synthetase subunit of the transamidase complex, reveals zinc-binding mode and two flaps surrounding the active site
Source: Biol Direct. 2020 Sep 29;15:14. doi: 10.1186/s13062-020-00266-3 (PMC7522609; doi:10.1186/s13062-020-00266-3)
Supplement: Supplementary file 6 — Additional file 6: Table S1. Summary of known M28 family 3D structures. Summary of 145 structures of M28 protein family, including 2 Zn-bound aminopeptidase and carboxypeptidase, and 1 Zn-bound cyclotransferase structures, tabulating the canonical residues forming the zinc ion and substrate binding sites. [file 13062_2020_266_MOESM6_ESM.xlsx]

## Sheet: Sheet1
PDB	UNIPROT ID	Annotation	Organism
1AMP	AMPX_VIBPR/Q01693
1CP6
1FT7
1IGB
1LOK
1RTQ (hhpred_hit)
1TXR
1XRY
2ANP
2DEA		Bacterial leucyl aminopeptidase	Vibrio proteolyticus (Aeromonas proteolytica)
3B35
3B3C
3B3S
X
3B3V
3B3W
3B7I
3FH4
3VH9
1CP7	APX_STRGG/P80561
1F2O
1F2P
1QQ9
1TF8
1TF9		Aminopeptidase	Streptomyces griseus subsp. griseus
1TKF
1TKH
1TKJ (hhpred Hit)
1XBU
1XJO
3IIB (hhpred Hit)	A1S420_SHEAM/A1S420	Aminopeptidase	Shewanella amazonensis
5IB9 (hhpred Hit)	A2V759_9BACL/A2V759	Aminopeptidase	Aneurinibacillus sp. AM-1
3TC8 (hhpred Hit)	A6LHT4_PARD8/A6LHT4	Leucine aminopeptidase	Parabacteroides distasonis
4FUU (hhpred hit)	Q8A4P9_BACTN/Q8A4P9	Leucine aminopeptidase	Bacteroides thetaiotaomicron
3FEC	NALD2_HUMAN/Q9Y3Q0
3FED (hhpred Hit)
3FEE		Carboxypeptidase	Homo sapiens (Human)
3FF3
4TWE (hhpred Hit)	NALDL_HUMAN/Q9UQQ1	Aminopeptidase	Homo sapiens (Human)
3PB4	QPCTL_HUMAN/Q9NXS2
3PB6 (hhpred Hit)
3PB7		cyclotransferase	Homo sapiens (Human)
3PB8
3PB9
3SI1	QPCT_MOUSE/Q9CYK2	cyclotransferase	Mus musculus
3SI2
4MHN	B7QK46_IXOSC/W7QK46
4MHY		cyclotransferase	Ixodes scapularis
4MHP(hhpred hit)
4MHZ
4F9U (hhpred hit)	Q9VRQ9_DROME/Q9VRQ9
4F9V		cyclotransferase	Drosophila melanogaster
4FWU
2AFM	QPCT_HUMAN/Q16769
2AFO
2AFS
2AFU
2AFW (hhpred hit)
2AFX
2AFZ
2ZED
2ZEE
2ZEF
2ZEG		cyclotransferase	Homo sapiens (Human)
2ZEH
2ZEL
2ZEM
2ZEN
2ZEO
2ZEP
3PBB
3PBE
3SI0
4YU9
4YWY
1Z8L	FOLH1_HUMAN/Q04609
2C6C
2C6G
2C6P
2CIJ
2JBJ
2JBK
2OOT
2OR4
2PVV
2PVW
2XEF
2XEG
2XEI
2XEJ
3BHX
3BI0
3BI1
3D7D
3D7F
3D7G
3D7H
3IWW
3RBU
3SJE
3SJF
3SJG
3SJX
4JYW
4JZ0
4LQG
4MCP		Carboxypeptidase	Homo sapiens (Human)
4MCQ
4MCR
4MCS
4NGM
4NGN
4NGP
4NGQ
4NGR
4NGS
4NGT
4OC0
4OC1
4OC2
4OC3
4OC4
4OC5
4OME
4P44
4P45
4P4B
4P4D
4P4E
4P4F
4P4I
4P4J
4W9Y
4X3R
5D29
5ELY
5F09
4FAI (hhpred hit)	Q86PD7_DROME/Q86PD7	Iso glutaminyl cyclase, isoform B	Drosophila melanogaster
4FBE
5GNE (hhpred hit)	Q5ZZH8_LEGPH/Q5ZZH8	Leucine aminopeptidase	Legionella pneumophila subsp. pneumophila
6QQL (hhpred hit)	Q7MT37_PORGI/Q7MT37	Glutamine cyclotransferase-related protein	Porphyromonas gingivalis
6ESL (hhpred hit)	Q5ZRR6_LEGPH/Q5ZRR6	Aminopeptidase	Legionella pneumophila subsp. pneumophila
6ICA
3GUX (hhpred hit)	A6KZZ2_BACV8/A6KZZ2	Leucine aminopeptidase	Bacteroides vulgatus
6HC6 (hhpred hit)	BSAP_BACSU/P25152	Aminopeptidase	Bacillus subtilis
Yellow	2 Zinc
Green	1 Zinc
