# Supplementary material for: Structural modelling of the lumenal domain of human GPAA1, the metallo-peptide synthetase subunit of the transamidase complex, reveals zinc-binding mode and two flaps surrounding the active site
Source: Biol Direct. 2020 Sep 29;15:14. doi: 10.1186/s13062-020-00266-3 (PMC7522609; doi:10.1186/s13062-020-00266-3)
Supplement: Supplementary file 7 — Additional file 7: File S1. GPAA1_Zn_PEP.pdb - atomic structure coordinates for GPAA1Zn. [file 13062_2020_266_MOESM7_ESM.pdb]

ATOM      1  N   GLY A  66      26.548  37.826  52.792  1.00  0.00           N  
ATOM      2  CA  GLY A  66      27.925  37.467  52.468  1.00  0.00           C  
ATOM      3  C   GLY A  66      28.936  37.629  53.575  1.00  0.00           C  
ATOM      4  O   GLY A  66      28.547  37.906  54.669  1.00  0.00           O  
ATOM      5  N   GLY A  67      30.256  37.348  53.292  1.00  0.00           N  
ATOM      6  CA  GLY A  67      31.465  37.312  54.180  1.00  0.00           C  
ATOM      7  C   GLY A  67      32.246  38.585  54.407  1.00  0.00           C  
ATOM      8  O   GLY A  67      32.111  39.436  53.566  1.00  0.00           O  
ATOM      9  N   ASP A  68      33.171  38.685  55.462  1.00  0.00           N  
ATOM     10  CA  ASP A  68      33.888  39.915  55.895  1.00  0.00           C  
ATOM     11  C   ASP A  68      34.929  40.431  54.857  1.00  0.00           C  
ATOM     12  O   ASP A  68      34.980  41.613  54.550  1.00  0.00           O  
ATOM     13  CB  ASP A  68      34.451  39.647  57.294  1.00  0.00           C  
ATOM     14  CG  ASP A  68      33.423  39.353  58.381  1.00  0.00           C  
ATOM     15  OD1 ASP A  68      33.784  38.939  59.508  1.00  0.00           O  
ATOM     16  OD2 ASP A  68      32.195  39.634  58.180  1.00  0.00           O1-
ATOM     17  N   ARG A  69      35.748  39.472  54.287  1.00  0.00           N  
ATOM     18  CA  ARG A  69      36.659  39.718  53.279  1.00  0.00           C  
ATOM     19  C   ARG A  69      36.078  40.250  51.954  1.00  0.00           C  
ATOM     20  O   ARG A  69      36.530  41.234  51.368  1.00  0.00           O  
ATOM     21  CB  ARG A  69      37.611  38.503  53.032  1.00  0.00           C  
ATOM     22  CG  ARG A  69      39.116  38.726  52.710  1.00  0.00           C  
ATOM     23  CD  ARG A  69      39.535  39.739  51.583  1.00  0.00           C  
ATOM     24  NE  ARG A  69      39.570  41.171  51.990  1.00  0.00           N  
ATOM     25  CZ  ARG A  69      39.804  42.173  51.091  1.00  0.00           C  
ATOM     26  NH1 ARG A  69      39.791  43.306  51.681  1.00  0.00           N1+
ATOM     27  NH2 ARG A  69      39.907  42.145  49.797  1.00  0.00           N  
ATOM     28  N   ALA A  70      34.897  39.620  51.599  1.00  0.00           N  
ATOM     29  CA  ALA A  70      34.087  39.970  50.480  1.00  0.00           C  
ATOM     30  C   ALA A  70      33.458  41.382  50.581  1.00  0.00           C  
ATOM     31  O   ALA A  70      33.423  42.079  49.584  1.00  0.00           O  
ATOM     32  CB  ALA A  70      32.962  38.924  50.365  1.00  0.00           C  
ATOM     33  N   ARG A  71      33.030  41.721  51.829  1.00  0.00           N  
ATOM     34  CA  ARG A  71      32.514  43.001  52.157  1.00  0.00           C  
ATOM     35  C   ARG A  71      33.594  44.120  51.884  1.00  0.00           C  
ATOM     36  O   ARG A  71      33.324  45.172  51.307  1.00  0.00           O  
ATOM     37  CB  ARG A  71      31.931  42.949  53.595  1.00  0.00           C  
ATOM     38  CG  ARG A  71      30.945  44.084  53.981  1.00  0.00           C  
ATOM     39  CD  ARG A  71      29.763  44.148  52.955  1.00  0.00           C  
ATOM     40  NE  ARG A  71      28.690  45.127  53.337  1.00  0.00           N  
ATOM     41  CZ  ARG A  71      27.789  44.996  54.251  1.00  0.00           C  
ATOM     42  NH1 ARG A  71      27.027  45.992  54.619  1.00  0.00           N1+
ATOM     43  NH2 ARG A  71      27.538  43.877  54.790  1.00  0.00           N  
ATOM     44  N   ALA A  72      34.815  43.917  52.387  1.00  0.00           N  
ATOM     45  CA  ALA A  72      35.997  44.750  52.145  1.00  0.00           C  
ATOM     46  C   ALA A  72      36.514  44.777  50.705  1.00  0.00           C  
ATOM     47  O   ALA A  72      37.179  45.711  50.273  1.00  0.00           O  
ATOM     48  CB  ALA A  72      37.126  44.366  53.028  1.00  0.00           C  
ATOM     49  N   PHE A  73      36.099  43.744  49.807  1.00  0.00           N  
ATOM     50  CA  PHE A  73      36.402  43.763  48.306  1.00  0.00           C  
ATOM     51  C   PHE A  73      35.370  44.620  47.632  1.00  0.00           C  
ATOM     52  O   PHE A  73      35.708  45.566  46.971  1.00  0.00           O  
ATOM     53  CB  PHE A  73      36.494  42.379  47.743  1.00  0.00           C  
ATOM     54  CG  PHE A  73      36.688  42.217  46.259  1.00  0.00           C  
ATOM     55  CD1 PHE A  73      35.607  42.208  45.322  1.00  0.00           C  
ATOM     56  CD2 PHE A  73      38.051  42.374  45.792  1.00  0.00           C  
ATOM     57  CE1 PHE A  73      35.988  42.109  43.927  1.00  0.00           C  
ATOM     58  CE2 PHE A  73      38.350  42.321  44.428  1.00  0.00           C  
ATOM     59  CZ  PHE A  73      37.323  42.210  43.472  1.00  0.00           C  
ATOM     60  N   ALA A  74      34.111  44.379  47.779  1.00  0.00           N  
ATOM     61  CA  ALA A  74      33.006  45.255  47.165  1.00  0.00           C  
ATOM     62  C   ALA A  74      33.099  46.753  47.482  1.00  0.00           C  
ATOM     63  O   ALA A  74      32.894  47.510  46.549  1.00  0.00           O  
ATOM     64  CB  ALA A  74      31.697  44.790  47.828  1.00  0.00           C  
ATOM     65  N   ARG A  75      33.636  47.117  48.728  1.00  0.00           N  
ATOM     66  CA  ARG A  75      33.880  48.488  49.147  1.00  0.00           C  
ATOM     67  C   ARG A  75      34.636  49.294  48.058  1.00  0.00           C  
ATOM     68  O   ARG A  75      34.276  50.401  47.820  1.00  0.00           O  
ATOM     69  CB  ARG A  75      34.724  48.419  50.425  1.00  0.00           C  
ATOM     70  CG  ARG A  75      34.938  49.889  50.977  1.00  0.00           C  
ATOM     71  CD  ARG A  75      35.630  50.001  52.333  1.00  0.00           C  
ATOM     72  NE  ARG A  75      36.904  49.272  52.311  1.00  0.00           N  
ATOM     73  CZ  ARG A  75      37.611  48.794  53.300  1.00  0.00           C  
ATOM     74  NH1 ARG A  75      38.677  48.202  53.049  1.00  0.00           N1+
ATOM     75  NH2 ARG A  75      37.271  48.941  54.544  1.00  0.00           N  
ATOM     76  N   ASP A  76      35.641  48.680  47.316  1.00  0.00           N  
ATOM     77  CA  ASP A  76      36.386  49.495  46.341  1.00  0.00           C  
ATOM     78  C   ASP A  76      35.610  49.905  45.073  1.00  0.00           C  
ATOM     79  O   ASP A  76      36.027  50.866  44.413  1.00  0.00           O  
ATOM     80  CB  ASP A  76      37.587  48.608  45.755  1.00  0.00           C  
ATOM     81  CG  ASP A  76      38.753  48.333  46.718  1.00  0.00           C  
ATOM     82  OD1 ASP A  76      38.683  48.778  47.818  1.00  0.00           O  
ATOM     83  OD2 ASP A  76      39.799  47.685  46.355  1.00  0.00           O1-
ATOM     84  N   PHE A  77      34.506  49.183  44.775  1.00  0.00           N  
ATOM     85  CA  PHE A  77      33.568  49.486  43.690  1.00  0.00           C  
ATOM     86  C   PHE A  77      32.507  50.529  44.038  1.00  0.00           C  
ATOM     87  O   PHE A  77      31.838  50.999  43.104  1.00  0.00           O  
ATOM     88  CB  PHE A  77      32.961  48.174  43.215  1.00  0.00           C  
ATOM     89  CG  PHE A  77      33.993  47.186  42.642  1.00  0.00           C  
ATOM     90  CD1 PHE A  77      34.450  47.370  41.284  1.00  0.00           C  
ATOM     91  CD2 PHE A  77      34.606  46.230  43.498  1.00  0.00           C  
ATOM     92  CE1 PHE A  77      35.567  46.567  40.823  1.00  0.00           C  
ATOM     93  CE2 PHE A  77      35.575  45.433  43.026  1.00  0.00           C  
ATOM     94  CZ  PHE A  77      36.053  45.539  41.675  1.00  0.00           C  
ATOM     95  N   ALA A  78      32.373  50.913  45.322  1.00  0.00           N  
ATOM     96  CA  ALA A  78      31.383  51.736  45.865  1.00  0.00           C  
ATOM     97  C   ALA A  78      31.594  53.253  45.613  1.00  0.00           C  
ATOM     98  O   ALA A  78      30.769  54.127  45.945  1.00  0.00           O  
ATOM     99  CB  ALA A  78      31.445  51.582  47.408  1.00  0.00           C  
ATOM    100  N   ALA A  79      32.707  53.685  44.841  1.00  0.00           N  
ATOM    101  CA  ALA A  79      33.033  55.000  44.295  1.00  0.00           C  
ATOM    102  C   ALA A  79      31.877  55.352  43.307  1.00  0.00           C  
ATOM    103  O   ALA A  79      31.666  54.716  42.287  1.00  0.00           O  
ATOM    104  CB  ALA A  79      34.455  54.966  43.605  1.00  0.00           C  
ATOM    105  N   HIS A  80      31.184  56.531  43.657  1.00  0.00           N  
ATOM    106  CA  HIS A  80      29.910  56.856  43.027  1.00  0.00           C  
ATOM    107  C   HIS A  80      30.021  57.107  41.503  1.00  0.00           C  
ATOM    108  O   HIS A  80      29.233  56.726  40.696  1.00  0.00           O  
ATOM    109  CB  HIS A  80      29.369  58.095  43.783  1.00  0.00           C  
ATOM    110  CG  HIS A  80      28.213  58.774  43.061  1.00  0.00           C  
ATOM    111  CD2 HIS A  80      28.304  60.005  42.416  1.00  0.00           C  
ATOM    112  ND1 HIS A  80      26.887  58.257  42.929  1.00  0.00           N  
ATOM    113  CE1 HIS A  80      26.231  59.170  42.243  1.00  0.00           C  
ATOM    114  NE2 HIS A  80      27.070  60.201  41.922  1.00  0.00           N  
ATOM    115  N   ARG A  81      31.109  57.827  41.038  1.00  0.00           N  
ATOM    116  CA  ARG A  81      31.261  58.174  39.620  1.00  0.00           C  
ATOM    117  C   ARG A  81      31.789  56.963  38.731  1.00  0.00           C  
ATOM    118  O   ARG A  81      32.736  56.249  39.104  1.00  0.00           O  
ATOM    119  CB  ARG A  81      32.205  59.393  39.474  1.00  0.00           C  
ATOM    120  CG  ARG A  81      33.711  59.102  39.742  1.00  0.00           C  
ATOM    121  CD  ARG A  81      34.518  60.427  39.765  1.00  0.00           C  
ATOM    122  NE  ARG A  81      34.490  61.186  38.453  1.00  0.00           N  
ATOM    123  CZ  ARG A  81      34.872  62.395  38.166  1.00  0.00           C  
ATOM    124  NH1 ARG A  81      34.821  62.854  36.901  1.00  0.00           N1+
ATOM    125  NH2 ARG A  81      35.438  63.213  39.014  1.00  0.00           N  
ATOM    126  N   LYS A  82      31.048  56.664  37.616  1.00  0.00           N  
ATOM    127  CA  LYS A  82      31.130  55.432  36.923  1.00  0.00           C  
ATOM    128  C   LYS A  82      32.575  54.882  36.602  1.00  0.00           C  
ATOM    129  O   LYS A  82      32.904  53.762  36.830  1.00  0.00           O  
ATOM    130  CB  LYS A  82      30.246  55.405  35.685  1.00  0.00           C  
ATOM    131  CG  LYS A  82      28.734  55.310  36.061  1.00  0.00           C  
ATOM    132  CD  LYS A  82      27.908  55.738  34.866  1.00  0.00           C  
ATOM    133  CE  LYS A  82      28.060  57.209  34.444  1.00  0.00           C  
ATOM    134  NZ  LYS A  82      27.324  57.655  33.333  1.00  0.00           N1+
ATOM    135  N   LYS A  83      33.483  55.753  36.045  1.00  0.00           N  
ATOM    136  CA  LYS A  83      34.892  55.364  35.766  1.00  0.00           C  
ATOM    137  C   LYS A  83      35.611  54.950  37.080  1.00  0.00           C  
ATOM    138  O   LYS A  83      36.115  53.837  37.160  1.00  0.00           O  
ATOM    139  CB  LYS A  83      35.650  56.489  34.888  1.00  0.00           C  
ATOM    140  CG  LYS A  83      37.176  56.375  34.735  1.00  0.00           C  
ATOM    141  CD  LYS A  83      37.935  55.154  34.235  1.00  0.00           C  
ATOM    142  CE  LYS A  83      39.449  55.406  34.131  1.00  0.00           C  
ATOM    143  NZ  LYS A  83      40.213  54.328  33.528  1.00  0.00           N1+
ATOM    144  N   SER A  84      35.505  55.633  38.285  1.00  0.00           N  
ATOM    145  CA  SER A  84      36.119  55.131  39.508  1.00  0.00           C  
ATOM    146  C   SER A  84      35.576  53.780  39.981  1.00  0.00           C  
ATOM    147  O   SER A  84      36.274  52.876  40.384  1.00  0.00           O  
ATOM    148  CB  SER A  84      36.218  56.193  40.608  1.00  0.00           C  
ATOM    149  OG  SER A  84      37.173  57.213  40.370  1.00  0.00           O  
ATOM    150  N   GLY A  85      34.221  53.593  39.882  1.00  0.00           N  
ATOM    151  CA  GLY A  85      33.515  52.347  40.196  1.00  0.00           C  
ATOM    152  C   GLY A  85      33.782  51.209  39.221  1.00  0.00           C  
ATOM    153  O   GLY A  85      33.167  50.167  39.435  1.00  0.00           O  
ATOM    154  N   ALA A  86      34.626  51.380  38.102  1.00  0.00           N  
ATOM    155  CA  ALA A  86      35.117  50.400  37.223  1.00  0.00           C  
ATOM    156  C   ALA A  86      36.587  50.041  37.432  1.00  0.00           C  
ATOM    157  O   ALA A  86      37.004  48.878  37.226  1.00  0.00           O  
ATOM    158  CB  ALA A  86      35.029  50.862  35.735  1.00  0.00           C  
ATOM    159  N   LEU A  87      37.356  51.079  38.036  1.00  0.00           N  
ATOM    160  CA  LEU A  87      38.811  51.101  38.175  1.00  0.00           C  
ATOM    161  C   LEU A  87      39.461  49.879  38.844  1.00  0.00           C  
ATOM    162  O   LEU A  87      40.548  49.553  38.409  1.00  0.00           O  
ATOM    163  CB  LEU A  87      39.153  52.396  38.978  1.00  0.00           C  
ATOM    164  CG  LEU A  87      40.446  53.138  38.733  1.00  0.00           C  
ATOM    165  CD1 LEU A  87      40.572  53.594  37.253  1.00  0.00           C  
ATOM    166  CD2 LEU A  87      40.527  54.383  39.649  1.00  0.00           C  
ATOM    167  N   PRO A  88      38.876  49.135  39.920  1.00  0.00           N  
ATOM    168  CA  PRO A  88      39.673  48.334  40.769  1.00  0.00           C  
ATOM    169  C   PRO A  88      40.519  47.212  40.116  1.00  0.00           C  
ATOM    170  O   PRO A  88      41.353  46.606  40.739  1.00  0.00           O  
ATOM    171  CB  PRO A  88      38.700  47.871  41.858  1.00  0.00           C  
ATOM    172  CG  PRO A  88      37.661  49.014  42.042  1.00  0.00           C  
ATOM    173  CD  PRO A  88      37.624  49.513  40.610  1.00  0.00           C  
ATOM    174  N   VAL A  89      40.284  46.857  38.819  1.00  0.00           N  
ATOM    175  CA  VAL A  89      40.995  45.869  37.982  1.00  0.00           C  
ATOM    176  C   VAL A  89      42.497  46.239  37.953  1.00  0.00           C  
ATOM    177  O   VAL A  89      43.343  45.358  37.770  1.00  0.00           O  
ATOM    178  CB  VAL A  89      40.537  46.055  36.449  1.00  0.00           C  
ATOM    179  CG1 VAL A  89      41.234  45.144  35.448  1.00  0.00           C  
ATOM    180  CG2 VAL A  89      39.024  45.714  36.243  1.00  0.00           C  
ATOM    181  N   ALA A  90      42.862  47.556  38.154  1.00  0.00           N  
ATOM    182  CA  ALA A  90      44.140  48.212  38.306  1.00  0.00           C  
ATOM    183  C   ALA A  90      44.963  47.629  39.489  1.00  0.00           C  
ATOM    184  O   ALA A  90      46.082  47.976  39.568  1.00  0.00           O  
ATOM    185  CB  ALA A  90      43.937  49.734  38.415  1.00  0.00           C  
ATOM    186  N   TRP A  91      44.293  47.039  40.569  1.00  0.00           N  
ATOM    187  CA  TRP A  91      44.992  46.392  41.695  1.00  0.00           C  
ATOM    188  C   TRP A  91      44.410  44.982  41.986  1.00  0.00           C  
ATOM    189  O   TRP A  91      44.611  44.483  43.060  1.00  0.00           O  
ATOM    190  CB  TRP A  91      45.106  47.304  42.909  1.00  0.00           C  
ATOM    191  CG  TRP A  91      43.814  47.904  43.392  1.00  0.00           C  
ATOM    192  CD1 TRP A  91      42.931  47.279  44.237  1.00  0.00           C  
ATOM    193  CD2 TRP A  91      43.086  49.091  42.881  1.00  0.00           C  
ATOM    194  CE2 TRP A  91      41.948  49.302  43.718  1.00  0.00           C  
ATOM    195  CE3 TRP A  91      43.329  50.096  41.913  1.00  0.00           C  
ATOM    196  NE1 TRP A  91      41.923  48.156  44.470  1.00  0.00           N  
ATOM    197  CZ2 TRP A  91      41.001  50.316  43.414  1.00  0.00           C  
ATOM    198  CZ3 TRP A  91      42.434  51.156  41.667  1.00  0.00           C  
ATOM    199  CH2 TRP A  91      41.199  51.209  42.352  1.00  0.00           C  
ATOM    200  N   LEU A  92      43.718  44.307  41.002  1.00  0.00           N  
ATOM    201  CA  LEU A  92      43.081  42.994  41.160  1.00  0.00           C  
ATOM    202  C   LEU A  92      44.105  41.961  41.398  1.00  0.00           C  
ATOM    203  O   LEU A  92      43.798  40.908  41.989  1.00  0.00           O  
ATOM    204  CB  LEU A  92      42.120  42.831  39.953  1.00  0.00           C  
ATOM    205  CG  LEU A  92      41.125  41.716  39.949  1.00  0.00           C  
ATOM    206  CD1 LEU A  92      40.156  41.962  41.087  1.00  0.00           C  
ATOM    207  CD2 LEU A  92      40.283  41.570  38.656  1.00  0.00           C  
ATOM    208  N   GLU A  93      45.420  42.258  40.970  1.00  0.00           N  
ATOM    209  CA  GLU A  93      46.613  41.351  40.992  1.00  0.00           C  
ATOM    210  C   GLU A  93      46.714  40.538  42.303  1.00  0.00           C  
ATOM    211  O   GLU A  93      46.826  39.301  42.249  1.00  0.00           O  
ATOM    212  CB  GLU A  93      47.910  42.120  40.649  1.00  0.00           C  
ATOM    213  CG  GLU A  93      49.157  41.274  40.710  1.00  0.00           C  
ATOM    214  CD  GLU A  93      50.212  41.726  39.666  1.00  0.00           C  
ATOM    215  OE1 GLU A  93      51.183  40.998  39.371  1.00  0.00           O  
ATOM    216  OE2 GLU A  93      50.102  42.774  39.051  1.00  0.00           O1-
ATOM    217  N   ARG A  94      46.687  41.191  43.486  1.00  0.00           N  
ATOM    218  CA  ARG A  94      46.929  40.396  44.771  1.00  0.00           C  
ATOM    219  C   ARG A  94      45.727  39.382  44.938  1.00  0.00           C  
ATOM    220  O   ARG A  94      45.934  38.229  45.257  1.00  0.00           O  
ATOM    221  CB  ARG A  94      47.028  41.348  45.968  1.00  0.00           C  
ATOM    222  CG  ARG A  94      46.872  40.663  47.396  1.00  0.00           C  
ATOM    223  CD  ARG A  94      46.737  41.766  48.498  1.00  0.00           C  
ATOM    224  NE  ARG A  94      46.628  41.339  49.941  1.00  0.00           N  
ATOM    225  CZ  ARG A  94      46.525  42.178  50.962  1.00  0.00           C  
ATOM    226  NH1 ARG A  94      46.525  41.746  52.174  1.00  0.00           N1+
ATOM    227  NH2 ARG A  94      46.638  43.466  50.818  1.00  0.00           N  
ATOM    228  N   THR A  95      44.510  39.813  44.563  1.00  0.00           N  
ATOM    229  CA  THR A  95      43.340  38.905  44.620  1.00  0.00           C  
ATOM    230  C   THR A  95      43.429  37.818  43.495  1.00  0.00           C  
ATOM    231  O   THR A  95      43.188  36.649  43.800  1.00  0.00           O  
ATOM    232  CB  THR A  95      41.962  39.718  44.549  1.00  0.00           C  
ATOM    233  CG2 THR A  95      40.739  38.841  44.702  1.00  0.00           C  
ATOM    234  OG1 THR A  95      41.798  40.606  45.657  1.00  0.00           O  
ATOM    235  N   MET A  96      43.932  38.086  42.229  1.00  0.00           N  
ATOM    236  CA  MET A  96      44.030  37.080  41.232  1.00  0.00           C  
ATOM    237  C   MET A  96      45.062  36.029  41.613  1.00  0.00           C  
ATOM    238  O   MET A  96      44.821  34.848  41.464  1.00  0.00           O  
ATOM    239  CB  MET A  96      44.349  37.832  39.940  1.00  0.00           C  
ATOM    240  CG  MET A  96      43.965  37.020  38.687  1.00  0.00           C  
ATOM    241  SD  MET A  96      44.506  37.900  37.218  1.00  0.00           S  
ATOM    242  CE  MET A  96      43.119  37.519  36.071  1.00  0.00           C  
ATOM    243  N   ARG A  97      46.221  36.412  42.268  1.00  0.00           N  
ATOM    244  CA  ARG A  97      47.319  35.497  42.721  1.00  0.00           C  
ATOM    245  C   ARG A  97      46.982  34.415  43.714  1.00  0.00           C  
ATOM    246  O   ARG A  97      47.598  33.371  43.867  1.00  0.00           O  
ATOM    247  CB  ARG A  97      48.573  36.251  43.131  1.00  0.00           C  
ATOM    248  CG  ARG A  97      49.312  36.971  41.910  1.00  0.00           C  
ATOM    249  CD  ARG A  97      50.489  37.907  42.149  1.00  0.00           C  
ATOM    250  NE  ARG A  97      51.053  38.435  40.902  1.00  0.00           N  
ATOM    251  CZ  ARG A  97      51.840  37.892  40.007  1.00  0.00           C  
ATOM    252  NH1 ARG A  97      52.249  38.501  38.915  1.00  0.00           N1+
ATOM    253  NH2 ARG A  97      52.240  36.672  40.171  1.00  0.00           N  
ATOM    254  N   SER A  98      45.712  34.575  44.335  1.00  0.00           N  
ATOM    255  CA  SER A  98      45.133  33.608  45.208  1.00  0.00           C  
ATOM    256  C   SER A  98      44.849  32.263  44.480  1.00  0.00           C  
ATOM    257  O   SER A  98      45.239  31.229  45.029  1.00  0.00           O  
ATOM    258  CB  SER A  98      43.860  34.186  45.911  1.00  0.00           C  
ATOM    259  OG  SER A  98      42.688  34.418  45.074  1.00  0.00           O  
ATOM    260  N   VAL A  99      44.550  32.186  43.126  1.00  0.00           N  
ATOM    261  CA  VAL A  99      44.284  30.880  42.412  1.00  0.00           C  
ATOM    262  C   VAL A  99      45.658  30.114  42.169  1.00  0.00           C  
ATOM    263  O   VAL A  99      45.687  29.049  41.608  1.00  0.00           O  
ATOM    264  CB  VAL A  99      43.472  31.041  41.156  1.00  0.00           C  
ATOM    265  CG1 VAL A  99      43.136  29.690  40.371  1.00  0.00           C  
ATOM    266  CG2 VAL A  99      42.178  31.756  41.401  1.00  0.00           C  
ATOM    267  N   GLY A 100      46.829  30.754  42.689  1.00  0.00           N  
ATOM    268  CA  GLY A 100      48.169  30.277  42.249  1.00  0.00           C  
ATOM    269  C   GLY A 100      48.754  30.801  40.929  1.00  0.00           C  
ATOM    270  O   GLY A 100      49.714  30.295  40.464  1.00  0.00           O  
ATOM    271  N   LEU A 101      48.003  31.765  40.278  1.00  0.00           N  
ATOM    272  CA  LEU A 101      48.382  32.235  38.935  1.00  0.00           C  
ATOM    273  C   LEU A 101      49.551  33.267  38.860  1.00  0.00           C  
ATOM    274  O   LEU A 101      49.819  34.028  39.748  1.00  0.00           O  
ATOM    275  CB  LEU A 101      47.127  32.891  38.300  1.00  0.00           C  
ATOM    276  CG  LEU A 101      45.867  32.012  38.216  1.00  0.00           C  
ATOM    277  CD1 LEU A 101      44.702  32.978  38.117  1.00  0.00           C  
ATOM    278  CD2 LEU A 101      45.852  31.124  37.019  1.00  0.00           C  
ATOM    279  N   GLU A 102      50.203  33.352  37.681  1.00  0.00           N  
ATOM    280  CA  GLU A 102      51.102  34.376  37.210  1.00  0.00           C  
ATOM    281  C   GLU A 102      50.214  35.420  36.525  1.00  0.00           C  
ATOM    282  O   GLU A 102      49.370  35.017  35.768  1.00  0.00           O  
ATOM    283  CB  GLU A 102      52.093  33.766  36.179  1.00  0.00           C  
ATOM    284  CG  GLU A 102      53.094  34.854  35.653  1.00  0.00           C  
ATOM    285  CD  GLU A 102      53.922  35.592  36.661  1.00  0.00           C  
ATOM    286  OE1 GLU A 102      55.187  35.520  36.607  1.00  0.00           O  
ATOM    287  OE2 GLU A 102      53.395  36.357  37.535  1.00  0.00           O1-
ATOM    288  N   VAL A 103      50.583  36.757  36.684  1.00  0.00           N  
ATOM    289  CA  VAL A 103      49.710  37.835  36.244  1.00  0.00           C  
ATOM    290  C   VAL A 103      50.518  38.823  35.461  1.00  0.00           C  
ATOM    291  O   VAL A 103      51.505  39.304  35.853  1.00  0.00           O  
ATOM    292  CB  VAL A 103      48.972  38.434  37.493  1.00  0.00           C  
ATOM    293  CG1 VAL A 103      47.949  39.443  37.000  1.00  0.00           C  
ATOM    294  CG2 VAL A 103      48.199  37.373  38.220  1.00  0.00           C  
ATOM    295  N   TYR A 104      49.976  39.228  34.276  1.00  0.00           N  
ATOM    296  CA  TYR A 104      50.557  40.324  33.400  1.00  0.00           C  
ATOM    297  C   TYR A 104      49.451  41.308  32.942  1.00  0.00           C  
ATOM    298  O   TYR A 104      48.336  40.960  32.656  1.00  0.00           O  
ATOM    299  CB  TYR A 104      51.156  39.588  32.207  1.00  0.00           C  
ATOM    300  CG  TYR A 104      51.122  40.328  30.886  1.00  0.00           C  
ATOM    301  CD1 TYR A 104      51.755  41.607  30.670  1.00  0.00           C  
ATOM    302  CD2 TYR A 104      50.618  39.594  29.752  1.00  0.00           C  
ATOM    303  CE1 TYR A 104      51.672  42.246  29.449  1.00  0.00           C  
ATOM    304  CE2 TYR A 104      50.514  40.267  28.479  1.00  0.00           C  
ATOM    305  CZ  TYR A 104      51.032  41.577  28.316  1.00  0.00           C  
ATOM    306  OH  TYR A 104      51.180  42.074  27.083  1.00  0.00           O  
ATOM    307  N   THR A 105      49.761  42.634  33.031  1.00  0.00           N  
ATOM    308  CA  THR A 105      48.828  43.781  32.869  1.00  0.00           C  
ATOM    309  C   THR A 105      49.167  44.424  31.554  1.00  0.00           C  
ATOM    310  O   THR A 105      50.326  44.427  31.184  1.00  0.00           O  
ATOM    311  CB  THR A 105      49.064  44.849  33.973  1.00  0.00           C  
ATOM    312  CG2 THR A 105      48.051  46.081  33.855  1.00  0.00           C  
ATOM    313  OG1 THR A 105      48.668  44.196  35.138  1.00  0.00           O  
ATOM    314  N   GLN A 106      48.114  44.997  30.815  1.00  0.00           N  
ATOM    315  CA  GLN A 106      48.012  45.860  29.603  1.00  0.00           C  
ATOM    316  C   GLN A 106      47.058  47.041  29.810  1.00  0.00           C  
ATOM    317  O   GLN A 106      45.991  46.873  30.373  1.00  0.00           O  
ATOM    318  CB  GLN A 106      47.636  44.936  28.439  1.00  0.00           C  
ATOM    319  CG  GLN A 106      47.527  45.651  27.069  1.00  0.00           C  
ATOM    320  CD  GLN A 106      46.262  45.618  26.207  1.00  0.00           C  
ATOM    321  NE2 GLN A 106      46.510  45.581  24.930  1.00  0.00           N  
ATOM    322  OE1 GLN A 106      45.150  45.633  26.632  1.00  0.00           O  
ATOM    323  N   SER A 107      47.277  48.271  29.296  1.00  0.00           N  
ATOM    324  CA  SER A 107      46.425  49.413  29.332  1.00  0.00           C  
ATOM    325  C   SER A 107      45.677  49.620  28.024  1.00  0.00           C  
ATOM    326  O   SER A 107      46.022  49.115  26.981  1.00  0.00           O  
ATOM    327  CB  SER A 107      47.135  50.657  29.740  1.00  0.00           C  
ATOM    328  OG  SER A 107      48.149  50.924  28.791  1.00  0.00           O  
ATOM    329  N   PHE A 108      44.650  50.547  27.968  1.00  0.00           N  
ATOM    330  CA  PHE A 108      43.997  51.067  26.686  1.00  0.00           C  
ATOM    331  C   PHE A 108      43.489  52.509  26.658  1.00  0.00           C  
ATOM    332  O   PHE A 108      43.272  53.057  27.714  1.00  0.00           O  
ATOM    333  CB  PHE A 108      42.824  50.143  26.267  1.00  0.00           C  
ATOM    334  CG  PHE A 108      41.673  49.994  27.261  1.00  0.00           C  
ATOM    335  CD1 PHE A 108      40.622  50.891  27.121  1.00  0.00           C  
ATOM    336  CD2 PHE A 108      41.625  48.941  28.201  1.00  0.00           C  
ATOM    337  CE1 PHE A 108      39.508  50.800  27.961  1.00  0.00           C  
ATOM    338  CE2 PHE A 108      40.459  48.822  28.985  1.00  0.00           C  
ATOM    339  CZ  PHE A 108      39.371  49.737  28.859  1.00  0.00           C  
ATOM    340  N   SER A 109      43.065  52.952  25.429  1.00  0.00           N  
ATOM    341  CA  SER A 109      42.178  54.148  25.163  1.00  0.00           C  
ATOM    342  C   SER A 109      41.564  54.061  23.761  1.00  0.00           C  
ATOM    343  O   SER A 109      42.334  53.896  22.828  1.00  0.00           O  
ATOM    344  CB  SER A 109      42.954  55.429  25.429  1.00  0.00           C  
ATOM    345  OG  SER A 109      41.964  56.398  25.374  1.00  0.00           O  
ATOM    346  N   ARG A 110      40.209  54.034  23.687  1.00  0.00           N  
ATOM    347  CA  ARG A 110      39.256  53.700  22.621  1.00  0.00           C  
ATOM    348  C   ARG A 110      38.151  54.713  22.507  1.00  0.00           C  
ATOM    349  O   ARG A 110      37.582  55.183  23.471  1.00  0.00           O  
ATOM    350  CB  ARG A 110      38.629  52.307  22.936  1.00  0.00           C  
ATOM    351  CG  ARG A 110      39.588  51.199  23.479  1.00  0.00           C  
ATOM    352  CD  ARG A 110      40.696  50.802  22.479  1.00  0.00           C  
ATOM    353  NE  ARG A 110      40.238  49.905  21.384  1.00  0.00           N  
ATOM    354  CZ  ARG A 110      41.027  49.444  20.455  1.00  0.00           C  
ATOM    355  NH1 ARG A 110      40.514  48.627  19.626  1.00  0.00           N1+
ATOM    356  NH2 ARG A 110      42.288  49.803  20.180  1.00  0.00           N  
ATOM    357  N   LYS A 111      37.706  54.949  21.225  1.00  0.00           N  
ATOM    358  CA  LYS A 111      36.390  55.529  20.830  1.00  0.00           C  
ATOM    359  C   LYS A 111      35.185  54.680  21.228  1.00  0.00           C  
ATOM    360  O   LYS A 111      35.161  53.496  20.999  1.00  0.00           O  
ATOM    361  CB  LYS A 111      36.295  55.860  19.283  1.00  0.00           C  
ATOM    362  CG  LYS A 111      37.333  56.885  18.704  1.00  0.00           C  
ATOM    363  CD  LYS A 111      37.348  56.819  17.187  1.00  0.00           C  
ATOM    364  CE  LYS A 111      38.013  57.877  16.505  1.00  0.00           C  
ATOM    365  NZ  LYS A 111      37.012  58.960  16.322  1.00  0.00           N1+
ATOM    366  N   LEU A 112      34.114  55.390  21.708  1.00  0.00           N  
ATOM    367  CA  LEU A 112      32.824  54.791  21.711  1.00  0.00           C  
ATOM    368  C   LEU A 112      32.358  54.110  20.397  1.00  0.00           C  
ATOM    369  O   LEU A 112      32.825  54.437  19.261  1.00  0.00           O  
ATOM    370  CB  LEU A 112      31.789  55.847  22.242  1.00  0.00           C  
ATOM    371  CG  LEU A 112      32.019  56.345  23.716  1.00  0.00           C  
ATOM    372  CD1 LEU A 112      31.386  57.729  24.033  1.00  0.00           C  
ATOM    373  CD2 LEU A 112      31.482  55.370  24.844  1.00  0.00           C  
ATOM    374  N   PRO A 113      31.479  52.982  20.506  1.00  0.00           N  
ATOM    375  CA  PRO A 113      31.105  52.112  19.383  1.00  0.00           C  
ATOM    376  C   PRO A 113      30.150  52.650  18.218  1.00  0.00           C  
ATOM    377  O   PRO A 113      29.434  51.872  17.622  1.00  0.00           O  
ATOM    378  CB  PRO A 113      30.510  50.860  20.102  1.00  0.00           C  
ATOM    379  CG  PRO A 113      29.832  51.487  21.335  1.00  0.00           C  
ATOM    380  CD  PRO A 113      30.849  52.572  21.783  1.00  0.00           C  
ATOM    381  N   PHE A 114      30.045  54.009  18.103  1.00  0.00           N  
ATOM    382  CA  PHE A 114      29.115  54.736  17.209  1.00  0.00           C  
ATOM    383  C   PHE A 114      29.978  55.478  16.143  1.00  0.00           C  
ATOM    384  O   PHE A 114      31.147  55.690  16.473  1.00  0.00           O  
ATOM    385  CB  PHE A 114      28.215  55.665  17.993  1.00  0.00           C  
ATOM    386  CG  PHE A 114      27.495  55.103  19.199  1.00  0.00           C  
ATOM    387  CD1 PHE A 114      28.047  55.268  20.494  1.00  0.00           C  
ATOM    388  CD2 PHE A 114      26.316  54.330  18.967  1.00  0.00           C  
ATOM    389  CE1 PHE A 114      27.358  54.628  21.566  1.00  0.00           C  
ATOM    390  CE2 PHE A 114      25.767  53.641  20.015  1.00  0.00           C  
ATOM    391  CZ  PHE A 114      26.228  53.815  21.357  1.00  0.00           C  
ATOM    392  N   PRO A 115      29.499  55.978  14.906  1.00  0.00           N  
ATOM    393  CA  PRO A 115      30.341  56.731  13.957  1.00  0.00           C  
ATOM    394  C   PRO A 115      30.457  58.184  14.527  1.00  0.00           C  
ATOM    395  O   PRO A 115      29.551  58.685  15.154  1.00  0.00           O  
ATOM    396  CB  PRO A 115      29.529  56.754  12.640  1.00  0.00           C  
ATOM    397  CG  PRO A 115      28.000  56.547  13.051  1.00  0.00           C  
ATOM    398  CD  PRO A 115      28.172  55.662  14.295  1.00  0.00           C  
ATOM    399  N   ASP A 116      31.606  58.822  14.271  1.00  0.00           N  
ATOM    400  CA  ASP A 116      31.917  60.085  14.993  1.00  0.00           C  
ATOM    401  C   ASP A 116      31.025  61.275  14.773  1.00  0.00           C  
ATOM    402  O   ASP A 116      30.999  62.211  15.603  1.00  0.00           O  
ATOM    403  CB  ASP A 116      33.311  60.623  14.644  1.00  0.00           C  
ATOM    404  CG  ASP A 116      34.480  59.603  14.454  1.00  0.00           C  
ATOM    405  OD1 ASP A 116      34.466  58.659  15.194  1.00  0.00           O  
ATOM    406  OD2 ASP A 116      35.463  59.827  13.633  1.00  0.00           O1-
ATOM    407  N   GLU A 117      30.203  61.233  13.684  1.00  0.00           N  
ATOM    408  CA  GLU A 117      29.089  62.221  13.522  1.00  0.00           C  
ATOM    409  C   GLU A 117      28.031  62.145  14.631  1.00  0.00           C  
ATOM    410  O   GLU A 117      27.395  63.185  14.838  1.00  0.00           O  
ATOM    411  CB  GLU A 117      28.473  62.069  12.187  1.00  0.00           C  
ATOM    412  CG  GLU A 117      29.273  62.390  10.953  1.00  0.00           C  
ATOM    413  CD  GLU A 117      29.696  63.845  10.869  1.00  0.00           C  
ATOM    414  OE1 GLU A 117      30.901  64.149  10.988  1.00  0.00           O  
ATOM    415  OE2 GLU A 117      28.802  64.769  10.752  1.00  0.00           O1-
ATOM    416  N   THR A 118      27.777  60.995  15.358  1.00  0.00           N  
ATOM    417  CA  THR A 118      26.925  60.837  16.560  1.00  0.00           C  
ATOM    418  C   THR A 118      27.429  61.704  17.725  1.00  0.00           C  
ATOM    419  O   THR A 118      27.228  61.338  18.847  1.00  0.00           O  
ATOM    420  CB  THR A 118      26.729  59.302  17.013  1.00  0.00           C  
ATOM    421  CG2 THR A 118      25.400  58.991  17.738  1.00  0.00           C  
ATOM    422  OG1 THR A 118      26.934  58.390  15.987  1.00  0.00           O  
ATOM    423  N   HIS A 119      28.235  62.845  17.411  1.00  0.00           N  
ATOM    424  CA  HIS A 119      29.093  63.637  18.333  1.00  0.00           C  
ATOM    425  C   HIS A 119      30.229  62.823  18.900  1.00  0.00           C  
ATOM    426  O   HIS A 119      30.045  61.672  19.228  1.00  0.00           O  
ATOM    427  CB  HIS A 119      28.231  64.392  19.349  1.00  0.00           C  
ATOM    428  CG  HIS A 119      28.986  65.357  20.166  1.00  0.00           C  
ATOM    429  CD2 HIS A 119      28.761  66.697  20.180  1.00  0.00           C  
ATOM    430  ND1 HIS A 119      29.873  65.048  21.181  1.00  0.00           N  
ATOM    431  CE1 HIS A 119      30.297  66.223  21.769  1.00  0.00           C  
ATOM    432  NE2 HIS A 119      29.562  67.231  21.207  1.00  0.00           N  
ATOM    433  N   GLU A 120      31.511  63.408  18.902  1.00  0.00           N  
ATOM    434  CA  GLU A 120      32.657  62.474  19.225  1.00  0.00           C  
ATOM    435  C   GLU A 120      32.640  61.863  20.657  1.00  0.00           C  
ATOM    436  O   GLU A 120      33.138  60.756  20.793  1.00  0.00           O  
ATOM    437  CB  GLU A 120      33.957  63.277  18.983  1.00  0.00           C  
ATOM    438  CG  GLU A 120      35.280  62.509  19.168  1.00  0.00           C  
ATOM    439  CD  GLU A 120      35.575  61.419  18.096  1.00  0.00           C  
ATOM    440  OE1 GLU A 120      35.999  60.314  18.452  1.00  0.00           O  
ATOM    441  OE2 GLU A 120      35.542  61.707  16.861  1.00  0.00           O1-
ATOM    442  N   ARG A 121      32.005  62.558  21.655  1.00  0.00           N  
ATOM    443  CA  ARG A 121      31.876  62.275  23.120  1.00  0.00           C  
ATOM    444  C   ARG A 121      33.108  61.673  23.794  1.00  0.00           C  
ATOM    445  O   ARG A 121      32.998  61.216  24.946  1.00  0.00           O  
ATOM    446  CB  ARG A 121      30.663  61.373  23.235  1.00  0.00           C  
ATOM    447  CG  ARG A 121      29.259  61.965  23.024  1.00  0.00           C  
ATOM    448  CD  ARG A 121      28.123  60.852  23.322  1.00  0.00           C  
ATOM    449  NE  ARG A 121      27.998  59.985  22.216  1.00  0.00           N  
ATOM    450  CZ  ARG A 121      27.091  59.053  21.952  1.00  0.00           C  
ATOM    451  NH1 ARG A 121      27.028  58.402  20.841  1.00  0.00           N1+
ATOM    452  NH2 ARG A 121      26.215  58.597  22.832  1.00  0.00           N  
ATOM    453  N   TYR A 122      34.358  61.745  23.144  1.00  0.00           N  
ATOM    454  CA  TYR A 122      35.639  61.475  23.836  1.00  0.00           C  
ATOM    455  C   TYR A 122      35.971  59.976  24.138  1.00  0.00           C  
ATOM    456  O   TYR A 122      35.077  59.141  24.168  1.00  0.00           O  
ATOM    457  CB  TYR A 122      35.946  62.401  24.975  1.00  0.00           C  
ATOM    458  CG  TYR A 122      37.276  62.191  25.684  1.00  0.00           C  
ATOM    459  CD1 TYR A 122      38.461  62.541  24.972  1.00  0.00           C  
ATOM    460  CD2 TYR A 122      37.401  61.263  26.813  1.00  0.00           C  
ATOM    461  CE1 TYR A 122      39.746  62.290  25.504  1.00  0.00           C  
ATOM    462  CE2 TYR A 122      38.672  61.158  27.378  1.00  0.00           C  
ATOM    463  CZ  TYR A 122      39.786  61.685  26.731  1.00  0.00           C  
ATOM    464  OH  TYR A 122      40.957  61.619  27.329  1.00  0.00           O  
ATOM    465  N   MET A 123      37.320  59.596  24.425  1.00  0.00           N  
ATOM    466  CA  MET A 123      37.784  58.220  24.574  1.00  0.00           C  
ATOM    467  C   MET A 123      37.305  57.609  25.902  1.00  0.00           C  
ATOM    468  O   MET A 123      37.470  58.182  26.945  1.00  0.00           O  
ATOM    469  CB  MET A 123      39.263  58.187  24.531  1.00  0.00           C  
ATOM    470  CG  MET A 123      39.846  58.830  23.274  1.00  0.00           C  
ATOM    471  SD  MET A 123      39.278  58.032  21.754  1.00  0.00           S  
ATOM    472  CE  MET A 123      40.781  57.016  21.419  1.00  0.00           C  
ATOM    473  N   VAL A 124      36.920  56.297  25.858  1.00  0.00           N  
ATOM    474  CA  VAL A 124      36.863  55.403  27.024  1.00  0.00           C  
ATOM    475  C   VAL A 124      38.204  54.678  27.216  1.00  0.00           C  
ATOM    476  O   VAL A 124      38.699  54.015  26.305  1.00  0.00           O  
ATOM    477  CB  VAL A 124      35.732  54.325  26.877  1.00  0.00           C  
ATOM    478  CG1 VAL A 124      35.630  53.301  27.958  1.00  0.00           C  
ATOM    479  CG2 VAL A 124      34.349  54.839  26.627  1.00  0.00           C  
ATOM    480  N   SER A 125      38.806  54.755  28.464  1.00  0.00           N  
ATOM    481  CA  SER A 125      40.165  54.320  28.695  1.00  0.00           C  
ATOM    482  C   SER A 125      40.299  53.463  29.919  1.00  0.00           C  
ATOM    483  O   SER A 125      39.439  53.502  30.830  1.00  0.00           O  
ATOM    484  CB  SER A 125      41.114  55.561  28.775  1.00  0.00           C  
ATOM    485  OG  SER A 125      40.892  56.429  27.679  1.00  0.00           O  
ATOM    486  N   GLY A 126      41.321  52.582  30.054  1.00  0.00           N  
ATOM    487  CA  GLY A 126      41.180  51.590  31.100  1.00  0.00           C  
ATOM    488  C   GLY A 126      42.257  50.556  31.077  1.00  0.00           C  
ATOM    489  O   GLY A 126      43.357  50.802  30.614  1.00  0.00           O  
ATOM    490  N   THR A 127      42.007  49.330  31.720  1.00  0.00           N  
ATOM    491  CA  THR A 127      43.026  48.280  32.153  1.00  0.00           C  
ATOM    492  C   THR A 127      42.635  46.916  31.641  1.00  0.00           C  
ATOM    493  O   THR A 127      41.441  46.613  31.699  1.00  0.00           O  
ATOM    494  CB  THR A 127      43.149  48.204  33.644  1.00  0.00           C  
ATOM    495  CG2 THR A 127      44.195  47.348  34.155  1.00  0.00           C  
ATOM    496  OG1 THR A 127      43.267  49.450  34.380  1.00  0.00           O  
ATOM    497  N   ASN A 128      43.563  46.001  31.265  1.00  0.00           N  
ATOM    498  CA  ASN A 128      43.300  44.630  31.027  1.00  0.00           C  
ATOM    499  C   ASN A 128      44.379  43.801  31.822  1.00  0.00           C  
ATOM    500  O   ASN A 128      45.544  44.075  31.791  1.00  0.00           O  
ATOM    501  CB  ASN A 128      43.363  44.270  29.513  1.00  0.00           C  
ATOM    502  CG  ASN A 128      42.256  44.911  28.703  1.00  0.00           C  
ATOM    503  ND2 ASN A 128      42.571  45.545  27.527  1.00  0.00           N  
ATOM    504  OD1 ASN A 128      41.138  45.048  29.074  1.00  0.00           O  
ATOM    505  N   VAL A 129      43.946  42.741  32.540  1.00  0.00           N  
ATOM    506  CA  VAL A 129      44.804  41.876  33.391  1.00  0.00           C  
ATOM    507  C   VAL A 129      44.583  40.432  33.063  1.00  0.00           C  
ATOM    508  O   VAL A 129      43.487  39.884  33.279  1.00  0.00           O  
ATOM    509  CB  VAL A 129      44.754  42.222  34.865  1.00  0.00           C  
ATOM    510  CG1 VAL A 129      45.622  41.363  35.836  1.00  0.00           C  
ATOM    511  CG2 VAL A 129      45.051  43.760  35.121  1.00  0.00           C  
ATOM    512  N   TYR A 130      45.626  39.790  32.496  1.00  0.00           N  
ATOM    513  CA  TYR A 130      45.631  38.359  32.164  1.00  0.00           C  
ATOM    514  C   TYR A 130      46.317  37.536  33.251  1.00  0.00           C  
ATOM    515  O   TYR A 130      47.316  37.956  33.823  1.00  0.00           O  
ATOM    516  CB  TYR A 130      46.300  38.282  30.744  1.00  0.00           C  
ATOM    517  CG  TYR A 130      46.474  36.835  30.158  1.00  0.00           C  
ATOM    518  CD1 TYR A 130      45.499  36.155  29.362  1.00  0.00           C  
ATOM    519  CD2 TYR A 130      47.708  36.270  30.438  1.00  0.00           C  
ATOM    520  CE1 TYR A 130      45.885  34.955  28.656  1.00  0.00           C  
ATOM    521  CE2 TYR A 130      48.032  35.128  29.733  1.00  0.00           C  
ATOM    522  CZ  TYR A 130      47.250  34.552  28.710  1.00  0.00           C  
ATOM    523  OH  TYR A 130      47.702  33.624  27.877  1.00  0.00           O  
ATOM    524  N   GLY A 131      45.697  36.354  33.576  1.00  0.00           N  
ATOM    525  CA  GLY A 131      46.180  35.494  34.711  1.00  0.00           C  
ATOM    526  C   GLY A 131      46.201  34.033  34.362  1.00  0.00           C  
ATOM    527  O   GLY A 131      45.131  33.499  34.012  1.00  0.00           O  
ATOM    528  N   ILE A 132      47.403  33.254  34.493  1.00  0.00           N  
ATOM    529  CA  ILE A 132      47.660  31.950  33.867  1.00  0.00           C  
ATOM    530  C   ILE A 132      48.370  31.005  34.826  1.00  0.00           C  
ATOM    531  O   ILE A 132      48.860  31.522  35.795  1.00  0.00           O  
ATOM    532  CB  ILE A 132      48.345  32.200  32.520  1.00  0.00           C  
ATOM    533  CG1 ILE A 132      48.274  30.947  31.694  1.00  0.00           C  
ATOM    534  CG2 ILE A 132      49.757  32.771  32.626  1.00  0.00           C  
ATOM    535  CD1 ILE A 132      48.393  31.247  30.206  1.00  0.00           C  
ATOM    536  N   LEU A 133      48.368  29.645  34.534  1.00  0.00           N  
ATOM    537  CA  LEU A 133      48.988  28.683  35.439  1.00  0.00           C  
ATOM    538  C   LEU A 133      50.505  28.538  35.363  1.00  0.00           C  
ATOM    539  O   LEU A 133      51.058  27.960  36.288  1.00  0.00           O  
ATOM    540  CB  LEU A 133      48.254  27.362  35.244  1.00  0.00           C  
ATOM    541  CG  LEU A 133      46.734  27.312  35.416  1.00  0.00           C  
ATOM    542  CD1 LEU A 133      46.341  25.869  35.062  1.00  0.00           C  
ATOM    543  CD2 LEU A 133      46.362  27.533  36.898  1.00  0.00           C  
ATOM    544  N   ARG A 134      51.282  29.032  34.368  1.00  0.00           N  
ATOM    545  CA  ARG A 134      52.806  28.902  34.197  1.00  0.00           C  
ATOM    546  C   ARG A 134      53.350  29.864  33.189  1.00  0.00           C  
ATOM    547  O   ARG A 134      52.630  30.504  32.449  1.00  0.00           O  
ATOM    548  CB  ARG A 134      53.186  27.452  33.769  1.00  0.00           C  
ATOM    549  CG  ARG A 134      52.595  26.738  32.473  1.00  0.00           C  
ATOM    550  CD  ARG A 134      53.179  25.371  32.015  1.00  0.00           C  
ATOM    551  NE  ARG A 134      52.832  25.154  30.582  1.00  0.00           N  
ATOM    552  CZ  ARG A 134      53.618  25.234  29.537  1.00  0.00           C  
ATOM    553  NH1 ARG A 134      53.104  24.971  28.391  1.00  0.00           N1+
ATOM    554  NH2 ARG A 134      54.834  25.716  29.612  1.00  0.00           N  
ATOM    555  N   ALA A 135      54.693  30.057  33.135  1.00  0.00           N  
ATOM    556  CA  ALA A 135      55.473  31.147  32.465  1.00  0.00           C  
ATOM    557  C   ALA A 135      56.826  30.718  32.014  1.00  0.00           C  
ATOM    558  O   ALA A 135      57.328  29.755  32.576  1.00  0.00           O  
ATOM    559  CB  ALA A 135      55.483  32.384  33.331  1.00  0.00           C  
ATOM    560  N   PRO A 136      57.469  31.265  30.927  1.00  0.00           N  
ATOM    561  CA  PRO A 136      57.192  32.658  30.264  1.00  0.00           C  
ATOM    562  C   PRO A 136      56.072  32.559  29.255  1.00  0.00           C  
ATOM    563  O   PRO A 136      54.989  33.034  29.449  1.00  0.00           O  
ATOM    564  CB  PRO A 136      58.562  33.046  29.639  1.00  0.00           C  
ATOM    565  CG  PRO A 136      59.361  31.781  29.454  1.00  0.00           C  
ATOM    566  CD  PRO A 136      58.844  30.868  30.648  1.00  0.00           C  
ATOM    567  N   ARG A 137      56.234  31.622  28.244  1.00  0.00           N  
ATOM    568  CA  ARG A 137      55.376  31.394  27.031  1.00  0.00           C  
ATOM    569  C   ARG A 137      54.121  30.605  27.254  1.00  0.00           C  
ATOM    570  O   ARG A 137      53.177  30.737  26.470  1.00  0.00           O  
ATOM    571  CB  ARG A 137      56.230  30.952  25.786  1.00  0.00           C  
ATOM    572  CG  ARG A 137      55.471  30.816  24.425  1.00  0.00           C  
ATOM    573  CD  ARG A 137      54.775  32.116  23.983  1.00  0.00           C  
ATOM    574  NE  ARG A 137      53.934  31.983  22.805  1.00  0.00           N  
ATOM    575  CZ  ARG A 137      52.797  31.314  22.684  1.00  0.00           C  
ATOM    576  NH1 ARG A 137      52.278  31.262  21.503  1.00  0.00           N1+
ATOM    577  NH2 ARG A 137      52.264  30.656  23.679  1.00  0.00           N  
ATOM    578  N   ALA A 138      54.057  29.746  28.286  1.00  0.00           N  
ATOM    579  CA  ALA A 138      52.792  29.038  28.628  1.00  0.00           C  
ATOM    580  C   ALA A 138      52.113  28.198  27.496  1.00  0.00           C  
ATOM    581  O   ALA A 138      50.907  28.027  27.471  1.00  0.00           O  
ATOM    582  CB  ALA A 138      51.776  29.953  29.353  1.00  0.00           C  
ATOM    583  N   ALA A 139      52.847  27.702  26.394  1.00  0.00           N  
ATOM    584  CA  ALA A 139      52.168  27.467  25.115  1.00  0.00           C  
ATOM    585  C   ALA A 139      51.165  26.258  25.175  1.00  0.00           C  
ATOM    586  O   ALA A 139      51.511  25.166  25.627  1.00  0.00           O  
ATOM    587  CB  ALA A 139      53.118  27.164  23.955  1.00  0.00           C  
ATOM    588  N   SER A 140      49.950  26.374  24.547  1.00  0.00           N  
ATOM    589  CA  SER A 140      48.805  25.404  24.715  1.00  0.00           C  
ATOM    590  C   SER A 140      47.951  25.450  23.463  1.00  0.00           C  
ATOM    591  O   SER A 140      47.872  26.513  22.845  1.00  0.00           O  
ATOM    592  CB  SER A 140      47.911  25.527  26.020  1.00  0.00           C  
ATOM    593  OG  SER A 140      46.861  24.591  25.979  1.00  0.00           O  
ATOM    594  N   THR A 141      47.178  24.342  23.104  1.00  0.00           N  
ATOM    595  CA  THR A 141      46.210  24.382  21.992  1.00  0.00           C  
ATOM    596  C   THR A 141      44.753  23.908  22.261  1.00  0.00           C  
ATOM    597  O   THR A 141      43.916  23.927  21.398  1.00  0.00           O  
ATOM    598  CB  THR A 141      46.839  23.742  20.796  1.00  0.00           C  
ATOM    599  CG2 THR A 141      47.985  24.545  20.256  1.00  0.00           C  
ATOM    600  OG1 THR A 141      47.353  22.483  21.117  1.00  0.00           O  
ATOM    601  N   GLU A 142      44.584  23.343  23.561  1.00  0.00           N  
ATOM    602  CA  GLU A 142      43.271  22.888  24.079  1.00  0.00           C  
ATOM    603  C   GLU A 142      42.677  23.670  25.307  1.00  0.00           C  
ATOM    604  O   GLU A 142      41.539  23.516  25.808  1.00  0.00           O  
ATOM    605  CB  GLU A 142      43.359  21.366  24.422  1.00  0.00           C  
ATOM    606  CG  GLU A 142      44.418  20.912  25.470  1.00  0.00           C  
ATOM    607  CD  GLU A 142      45.818  20.744  24.801  1.00  0.00           C  
ATOM    608  OE1 GLU A 142      45.925  19.901  23.954  1.00  0.00           O  
ATOM    609  OE2 GLU A 142      46.758  21.509  25.041  1.00  0.00           O1-
ATOM    610  N   SER A 143      43.488  24.740  25.754  1.00  0.00           N  
ATOM    611  CA  SER A 143      43.103  25.694  26.824  1.00  0.00           C  
ATOM    612  C   SER A 143      41.994  26.804  26.543  1.00  0.00           C  
ATOM    613  O   SER A 143      41.882  27.296  25.371  1.00  0.00           O  
ATOM    614  CB  SER A 143      44.345  26.419  27.361  1.00  0.00           C  
ATOM    615  OG  SER A 143      44.267  26.857  28.722  1.00  0.00           O  
ATOM    616  N   LEU A 144      41.349  27.245  27.686  1.00  0.00           N  
ATOM    617  CA  LEU A 144      40.054  28.012  27.749  1.00  0.00           C  
ATOM    618  C   LEU A 144      40.090  29.152  28.810  1.00  0.00           C  
ATOM    619  O   LEU A 144      40.325  28.914  29.982  1.00  0.00           O  
ATOM    620  CB  LEU A 144      38.989  26.987  28.123  1.00  0.00           C  
ATOM    621  CG  LEU A 144      37.607  27.629  28.148  1.00  0.00           C  
ATOM    622  CD1 LEU A 144      36.635  26.716  27.411  1.00  0.00           C  
ATOM    623  CD2 LEU A 144      37.077  27.823  29.668  1.00  0.00           C  
ATOM    624  N   VAL A 145      39.714  30.432  28.354  1.00  0.00           N  
ATOM    625  CA  VAL A 145      39.682  31.666  29.159  1.00  0.00           C  
ATOM    626  C   VAL A 145      38.217  31.995  29.610  1.00  0.00           C  
ATOM    627  O   VAL A 145      37.343  32.087  28.722  1.00  0.00           O  
ATOM    628  CB  VAL A 145      40.335  32.835  28.452  1.00  0.00           C  
ATOM    629  CG1 VAL A 145      39.697  33.181  27.092  1.00  0.00           C  
ATOM    630  CG2 VAL A 145      40.379  34.049  29.435  1.00  0.00           C  
ATOM    631  N   LEU A 146      37.978  32.120  30.999  1.00  0.00           N  
ATOM    632  CA  LEU A 146      36.840  32.799  31.638  1.00  0.00           C  
ATOM    633  C   LEU A 146      37.232  34.313  31.444  1.00  0.00           C  
ATOM    634  O   LEU A 146      37.942  34.799  32.287  1.00  0.00           O  
ATOM    635  CB  LEU A 146      36.727  32.311  33.164  1.00  0.00           C  
ATOM    636  CG  LEU A 146      35.653  32.973  34.037  1.00  0.00           C  
ATOM    637  CD1 LEU A 146      34.202  33.134  33.541  1.00  0.00           C  
ATOM    638  CD2 LEU A 146      35.431  32.165  35.323  1.00  0.00           C  
ATOM    639  N   THR A 147      36.796  34.953  30.292  1.00  0.00           N  
ATOM    640  CA  THR A 147      36.825  36.406  30.026  1.00  0.00           C  
ATOM    641  C   THR A 147      35.742  37.234  30.755  1.00  0.00           C  
ATOM    642  O   THR A 147      34.574  36.879  30.837  1.00  0.00           O  
ATOM    643  CB  THR A 147      36.704  36.688  28.431  1.00  0.00           C  
ATOM    644  CG2 THR A 147      36.990  38.154  28.213  1.00  0.00           C  
ATOM    645  OG1 THR A 147      37.664  36.074  27.617  1.00  0.00           O  
ATOM    646  N   VAL A 148      36.254  38.287  31.527  1.00  0.00           N  
ATOM    647  CA  VAL A 148      35.517  38.993  32.589  1.00  0.00           C  
ATOM    648  C   VAL A 148      35.530  40.526  32.408  1.00  0.00           C  
ATOM    649  O   VAL A 148      36.488  41.204  32.719  1.00  0.00           O  
ATOM    650  CB  VAL A 148      36.064  38.562  33.990  1.00  0.00           C  
ATOM    651  CG1 VAL A 148      35.232  39.213  35.104  1.00  0.00           C  
ATOM    652  CG2 VAL A 148      36.109  37.093  34.179  1.00  0.00           C  
ATOM    653  N   PRO A 149      34.403  41.068  31.827  1.00  0.00           N  
ATOM    654  CA  PRO A 149      34.195  42.553  31.810  1.00  0.00           C  
ATOM    655  C   PRO A 149      33.914  43.043  33.216  1.00  0.00           C  
ATOM    656  O   PRO A 149      32.797  43.506  33.478  1.00  0.00           O  
ATOM    657  CB  PRO A 149      33.084  42.712  30.746  1.00  0.00           C  
ATOM    658  CG  PRO A 149      32.191  41.530  31.157  1.00  0.00           C  
ATOM    659  CD  PRO A 149      33.179  40.409  31.375  1.00  0.00           C  
ATOM    660  N   CYS A 150      34.882  42.897  34.208  1.00  0.00           N  
ATOM    661  CA  CYS A 150      34.679  43.478  35.577  1.00  0.00           C  
ATOM    662  C   CYS A 150      34.243  45.000  35.597  1.00  0.00           C  
ATOM    663  O   CYS A 150      33.465  45.469  36.465  1.00  0.00           O  
ATOM    664  CB  CYS A 150      35.993  43.237  36.291  1.00  0.00           C  
ATOM    665  SG  CYS A 150      35.943  43.759  37.989  1.00  0.00           S  
ATOM    666  N   GLY A 151      34.753  45.885  34.643  1.00  0.00           N  
ATOM    667  CA  GLY A 151      34.493  47.333  34.702  1.00  0.00           C  
ATOM    668  C   GLY A 151      33.122  47.757  34.041  1.00  0.00           C  
ATOM    669  O   GLY A 151      32.972  48.845  33.549  1.00  0.00           O  
ATOM    670  N   SER A 152      32.242  46.711  33.790  1.00  0.00           N  
ATOM    671  CA  SER A 152      30.804  46.806  33.379  1.00  0.00           C  
ATOM    672  C   SER A 152      29.998  47.346  34.534  1.00  0.00           C  
ATOM    673  O   SER A 152      29.797  46.745  35.604  1.00  0.00           O  
ATOM    674  CB  SER A 152      30.194  45.438  32.923  1.00  0.00           C  
ATOM    675  OG  SER A 152      28.981  45.612  32.325  1.00  0.00           O  
ATOM    676  N   ASP A 153      29.432  48.555  34.316  1.00  0.00           N  
ATOM    677  CA  ASP A 153      28.600  49.237  35.274  1.00  0.00           C  
ATOM    678  C   ASP A 153      27.439  48.337  35.560  1.00  0.00           C  
ATOM    679  O   ASP A 153      26.591  47.987  34.723  1.00  0.00           O  
ATOM    680  CB  ASP A 153      28.207  50.694  34.952  1.00  0.00           C  
ATOM    681  CG  ASP A 153      27.680  51.104  33.523  1.00  0.00           C  
ATOM    682  OD1 ASP A 153      27.537  52.330  33.274  1.00  0.00           O  
ATOM    683  OD2 ASP A 153      27.547  50.269  32.602  1.00  0.00           O1-
ATOM    684  N   SER A 154      27.190  48.099  36.915  1.00  0.00           N  
ATOM    685  CA  SER A 154      25.980  47.645  37.566  1.00  0.00           C  
ATOM    686  C   SER A 154      25.478  46.338  36.810  1.00  0.00           C  
ATOM    687  O   SER A 154      24.340  46.115  36.569  1.00  0.00           O  
ATOM    688  CB  SER A 154      24.848  48.728  37.554  1.00  0.00           C  
ATOM    689  OG  SER A 154      23.734  48.282  38.101  1.00  0.00           O  
ATOM    690  N   THR A 155      26.446  45.347  36.619  1.00  0.00           N  
ATOM    691  CA  THR A 155      26.189  43.990  36.096  1.00  0.00           C  
ATOM    692  C   THR A 155      26.914  42.831  36.834  1.00  0.00           C  
ATOM    693  O   THR A 155      26.430  41.721  36.873  1.00  0.00           O  
ATOM    694  CB  THR A 155      26.442  43.947  34.597  1.00  0.00           C  
ATOM    695  CG2 THR A 155      25.181  43.360  33.853  1.00  0.00           C  
ATOM    696  OG1 THR A 155      26.671  45.172  33.940  1.00  0.00           O  
ATOM    697  N   ASN A 156      28.234  42.978  37.355  1.00  0.00           N  
ATOM    698  CA  ASN A 156      29.020  41.896  37.940  1.00  0.00           C  
ATOM    699  C   ASN A 156      30.100  42.242  38.973  1.00  0.00           C  
ATOM    700  O   ASN A 156      30.466  41.342  39.709  1.00  0.00           O  
ATOM    701  CB  ASN A 156      29.613  41.087  36.696  1.00  0.00           C  
ATOM    702  CG  ASN A 156      30.615  41.872  35.874  1.00  0.00           C  
ATOM    703  ND2 ASN A 156      30.371  41.782  34.565  1.00  0.00           N  
ATOM    704  OD1 ASN A 156      31.574  42.490  36.396  1.00  0.00           O  
ATOM    705  N   SER A 157      30.606  43.471  39.113  1.00  0.00           N  
ATOM    706  CA  SER A 157      32.002  43.771  39.458  1.00  0.00           C  
ATOM    707  C   SER A 157      32.463  43.102  40.752  1.00  0.00           C  
ATOM    708  O   SER A 157      33.529  42.508  40.886  1.00  0.00           O  
ATOM    709  CB  SER A 157      32.148  45.291  39.579  1.00  0.00           C  
ATOM    710  OG  SER A 157      31.859  46.036  38.383  1.00  0.00           O  
ATOM    711  N   GLN A 158      31.637  43.240  41.832  1.00  0.00           N  
ATOM    712  CA  GLN A 158      31.843  42.761  43.140  1.00  0.00           C  
ATOM    713  C   GLN A 158      31.870  41.206  43.193  1.00  0.00           C  
ATOM    714  O   GLN A 158      32.702  40.649  43.827  1.00  0.00           O  
ATOM    715  CB  GLN A 158      30.787  43.215  44.132  1.00  0.00           C  
ATOM    716  CG  GLN A 158      30.576  44.783  44.293  1.00  0.00           C  
ATOM    717  CD  GLN A 158      29.617  45.337  43.202  1.00  0.00           C  
ATOM    718  NE2 GLN A 158      29.241  46.614  43.478  1.00  0.00           N  
ATOM    719  OE1 GLN A 158      29.158  44.692  42.276  1.00  0.00           O  
ATOM    720  N   ALA A 159      30.956  40.488  42.400  1.00  0.00           N  
ATOM    721  CA  ALA A 159      30.957  39.017  42.360  1.00  0.00           C  
ATOM    722  C   ALA A 159      32.202  38.491  41.658  1.00  0.00           C  
ATOM    723  O   ALA A 159      32.455  37.264  41.737  1.00  0.00           O  
ATOM    724  CB  ALA A 159      29.677  38.564  41.748  1.00  0.00           C  
ATOM    725  N   VAL A 160      33.019  39.343  40.895  1.00  0.00           N  
ATOM    726  CA  VAL A 160      34.294  38.838  40.345  1.00  0.00           C  
ATOM    727  C   VAL A 160      35.192  38.322  41.467  1.00  0.00           C  
ATOM    728  O   VAL A 160      35.911  37.351  41.313  1.00  0.00           O  
ATOM    729  CB  VAL A 160      35.009  39.967  39.471  1.00  0.00           C  
ATOM    730  CG1 VAL A 160      36.417  39.525  39.071  1.00  0.00           C  
ATOM    731  CG2 VAL A 160      34.117  40.512  38.320  1.00  0.00           C  
ATOM    732  N   GLY A 161      35.143  39.043  42.644  1.00  0.00           N  
ATOM    733  CA  GLY A 161      35.881  38.698  43.844  1.00  0.00           C  
ATOM    734  C   GLY A 161      35.590  37.293  44.382  1.00  0.00           C  
ATOM    735  O   GLY A 161      36.507  36.573  44.736  1.00  0.00           O  
ATOM    736  N   LEU A 162      34.240  36.905  44.285  1.00  0.00           N  
ATOM    737  CA  LEU A 162      33.768  35.616  44.747  1.00  0.00           C  
ATOM    738  C   LEU A 162      34.061  34.467  43.816  1.00  0.00           C  
ATOM    739  O   LEU A 162      34.425  33.359  44.259  1.00  0.00           O  
ATOM    740  CB  LEU A 162      32.226  35.665  44.877  1.00  0.00           C  
ATOM    741  CG  LEU A 162      31.740  36.770  45.827  1.00  0.00           C  
ATOM    742  CD1 LEU A 162      30.195  36.793  45.716  1.00  0.00           C  
ATOM    743  CD2 LEU A 162      32.054  36.565  47.348  1.00  0.00           C  
ATOM    744  N   LEU A 163      34.007  34.683  42.474  1.00  0.00           N  
ATOM    745  CA  LEU A 163      34.316  33.643  41.454  1.00  0.00           C  
ATOM    746  C   LEU A 163      35.799  33.228  41.559  1.00  0.00           C  
ATOM    747  O   LEU A 163      36.149  32.102  41.246  1.00  0.00           O  
ATOM    748  CB  LEU A 163      34.074  34.230  40.054  1.00  0.00           C  
ATOM    749  CG  LEU A 163      32.596  34.303  39.592  1.00  0.00           C  
ATOM    750  CD1 LEU A 163      32.619  35.021  38.177  1.00  0.00           C  
ATOM    751  CD2 LEU A 163      31.914  32.981  39.194  1.00  0.00           C  
ATOM    752  N   LEU A 164      36.713  34.135  42.072  1.00  0.00           N  
ATOM    753  CA  LEU A 164      38.099  33.888  42.416  1.00  0.00           C  
ATOM    754  C   LEU A 164      38.387  33.117  43.729  1.00  0.00           C  
ATOM    755  O   LEU A 164      39.121  32.120  43.697  1.00  0.00           O  
ATOM    756  CB  LEU A 164      38.821  35.265  42.455  1.00  0.00           C  
ATOM    757  CG  LEU A 164      39.185  35.719  41.050  1.00  0.00           C  
ATOM    758  CD1 LEU A 164      39.682  37.118  41.039  1.00  0.00           C  
ATOM    759  CD2 LEU A 164      40.264  34.893  40.373  1.00  0.00           C  
ATOM    760  N   ALA A 165      37.724  33.537  44.846  1.00  0.00           N  
ATOM    761  CA  ALA A 165      37.595  32.781  46.125  1.00  0.00           C  
ATOM    762  C   ALA A 165      36.955  31.353  45.890  1.00  0.00           C  
ATOM    763  O   ALA A 165      37.185  30.530  46.748  1.00  0.00           O  
ATOM    764  CB  ALA A 165      36.733  33.577  47.124  1.00  0.00           C  
ATOM    765  N   LEU A 166      36.092  31.043  44.846  1.00  0.00           N  
ATOM    766  CA  LEU A 166      35.679  29.685  44.514  1.00  0.00           C  
ATOM    767  C   LEU A 166      36.931  28.933  43.919  1.00  0.00           C  
ATOM    768  O   LEU A 166      37.434  27.957  44.482  1.00  0.00           O  
ATOM    769  CB  LEU A 166      34.460  29.548  43.512  1.00  0.00           C  
ATOM    770  CG  LEU A 166      33.205  30.191  44.076  1.00  0.00           C  
ATOM    771  CD1 LEU A 166      32.159  30.266  42.972  1.00  0.00           C  
ATOM    772  CD2 LEU A 166      32.691  29.356  45.240  1.00  0.00           C  
ATOM    773  N   ALA A 167      37.423  29.511  42.805  1.00  0.00           N  
ATOM    774  CA  ALA A 167      38.618  28.944  42.141  1.00  0.00           C  
ATOM    775  C   ALA A 167      39.798  28.689  43.128  1.00  0.00           C  
ATOM    776  O   ALA A 167      40.614  27.730  42.935  1.00  0.00           O  
ATOM    777  CB  ALA A 167      39.018  29.954  41.019  1.00  0.00           C  
ATOM    778  N   ALA A 168      39.951  29.562  44.143  1.00  0.00           N  
ATOM    779  CA  ALA A 168      41.085  29.669  45.120  1.00  0.00           C  
ATOM    780  C   ALA A 168      40.965  28.557  46.153  1.00  0.00           C  
ATOM    781  O   ALA A 168      41.989  28.000  46.553  1.00  0.00           O  
ATOM    782  CB  ALA A 168      41.105  31.036  45.855  1.00  0.00           C  
ATOM    783  N   HIS A 169      39.672  28.129  46.464  1.00  0.00           N  
ATOM    784  CA  HIS A 169      39.428  26.897  47.298  1.00  0.00           C  
ATOM    785  C   HIS A 169      40.010  25.671  46.470  1.00  0.00           C  
ATOM    786  O   HIS A 169      40.747  24.848  46.995  1.00  0.00           O  
ATOM    787  CB  HIS A 169      37.982  26.665  47.729  1.00  0.00           C  
ATOM    788  CG  HIS A 169      37.801  25.495  48.704  1.00  0.00           C  
ATOM    789  CD2 HIS A 169      37.328  24.224  48.351  1.00  0.00           C  
ATOM    790  ND1 HIS A 169      38.219  25.634  49.950  1.00  0.00           N  
ATOM    791  CE1 HIS A 169      38.013  24.422  50.483  1.00  0.00           C  
ATOM    792  NE2 HIS A 169      37.570  23.557  49.502  1.00  0.00           N  
ATOM    793  N   PHE A 170      39.731  25.453  45.115  1.00  0.00           N  
ATOM    794  CA  PHE A 170      40.076  24.239  44.374  1.00  0.00           C  
ATOM    795  C   PHE A 170      41.445  24.252  43.661  1.00  0.00           C  
ATOM    796  O   PHE A 170      41.744  23.480  42.798  1.00  0.00           O  
ATOM    797  CB  PHE A 170      38.865  23.875  43.444  1.00  0.00           C  
ATOM    798  CG  PHE A 170      37.527  23.487  44.115  1.00  0.00           C  
ATOM    799  CD1 PHE A 170      37.351  22.174  44.473  1.00  0.00           C  
ATOM    800  CD2 PHE A 170      36.553  24.446  44.363  1.00  0.00           C  
ATOM    801  CE1 PHE A 170      36.358  21.780  45.341  1.00  0.00           C  
ATOM    802  CE2 PHE A 170      35.422  24.048  45.126  1.00  0.00           C  
ATOM    803  CZ  PHE A 170      35.365  22.735  45.656  1.00  0.00           C  
ATOM    804  N   ARG A 171      42.358  25.209  44.073  1.00  0.00           N  
ATOM    805  CA  ARG A 171      43.540  25.665  43.294  1.00  0.00           C  
ATOM    806  C   ARG A 171      44.522  24.572  42.885  1.00  0.00           C  
ATOM    807  O   ARG A 171      44.975  24.592  41.740  1.00  0.00           O  
ATOM    808  CB  ARG A 171      44.345  26.854  43.909  1.00  0.00           C  
ATOM    809  CG  ARG A 171      44.904  26.586  45.331  1.00  0.00           C  
ATOM    810  CD  ARG A 171      45.499  27.856  45.913  1.00  0.00           C  
ATOM    811  NE  ARG A 171      45.572  28.003  47.344  1.00  0.00           N  
ATOM    812  CZ  ARG A 171      45.881  28.983  48.085  1.00  0.00           C  
ATOM    813  NH1 ARG A 171      45.954  28.749  49.414  1.00  0.00           N1+
ATOM    814  NH2 ARG A 171      46.291  30.163  47.597  1.00  0.00           N  
ATOM    815  N   GLY A 172      44.701  23.552  43.771  1.00  0.00           N  
ATOM    816  CA  GLY A 172      45.641  22.442  43.397  1.00  0.00           C  
ATOM    817  C   GLY A 172      45.018  21.445  42.382  1.00  0.00           C  
ATOM    818  O   GLY A 172      45.678  21.039  41.400  1.00  0.00           O  
ATOM    819  N   GLN A 173      43.664  21.093  42.580  1.00  0.00           N  
ATOM    820  CA  GLN A 173      42.871  20.261  41.750  1.00  0.00           C  
ATOM    821  C   GLN A 173      42.692  20.856  40.327  1.00  0.00           C  
ATOM    822  O   GLN A 173      42.825  20.119  39.334  1.00  0.00           O  
ATOM    823  CB  GLN A 173      41.480  19.953  42.370  1.00  0.00           C  
ATOM    824  CG  GLN A 173      41.654  19.022  43.597  1.00  0.00           C  
ATOM    825  CD  GLN A 173      41.771  19.801  44.921  1.00  0.00           C  
ATOM    826  NE2 GLN A 173      42.103  19.081  46.016  1.00  0.00           N  
ATOM    827  OE1 GLN A 173      41.598  21.045  45.023  1.00  0.00           O  
ATOM    828  N   ILE A 174      42.500  22.192  40.252  1.00  0.00           N  
ATOM    829  CA  ILE A 174      42.329  22.857  38.986  1.00  0.00           C  
ATOM    830  C   ILE A 174      43.668  22.775  38.214  1.00  0.00           C  
ATOM    831  O   ILE A 174      43.671  22.519  36.980  1.00  0.00           O  
ATOM    832  CB  ILE A 174      41.984  24.342  39.239  1.00  0.00           C  
ATOM    833  CG1 ILE A 174      40.598  24.554  39.784  1.00  0.00           C  
ATOM    834  CG2 ILE A 174      42.125  25.220  37.946  1.00  0.00           C  
ATOM    835  CD1 ILE A 174      40.073  25.960  40.008  1.00  0.00           C  
ATOM    836  N   TYR A 175      44.858  23.005  38.990  1.00  0.00           N  
ATOM    837  CA  TYR A 175      46.196  23.004  38.268  1.00  0.00           C  
ATOM    838  C   TYR A 175      46.588  21.680  37.608  1.00  0.00           C  
ATOM    839  O   TYR A 175      47.023  21.603  36.469  1.00  0.00           O  
ATOM    840  CB  TYR A 175      47.290  23.281  39.251  1.00  0.00           C  
ATOM    841  CG  TYR A 175      48.604  23.802  38.728  1.00  0.00           C  
ATOM    842  CD1 TYR A 175      48.869  25.178  38.753  1.00  0.00           C  
ATOM    843  CD2 TYR A 175      49.548  22.973  38.096  1.00  0.00           C  
ATOM    844  CE1 TYR A 175      50.044  25.780  38.330  1.00  0.00           C  
ATOM    845  CE2 TYR A 175      50.840  23.508  37.796  1.00  0.00           C  
ATOM    846  CZ  TYR A 175      51.075  24.914  37.905  1.00  0.00           C  
ATOM    847  OH  TYR A 175      52.246  25.531  37.433  1.00  0.00           O  
ATOM    848  N   TRP A 176      46.281  20.519  38.299  1.00  0.00           N  
ATOM    849  CA  TRP A 176      46.486  19.134  37.686  1.00  0.00           C  
ATOM    850  C   TRP A 176      45.528  18.866  36.461  1.00  0.00           C  
ATOM    851  O   TRP A 176      45.955  18.260  35.471  1.00  0.00           O  
ATOM    852  CB  TRP A 176      46.354  18.166  38.881  1.00  0.00           C  
ATOM    853  CG  TRP A 176      46.453  16.704  38.516  1.00  0.00           C  
ATOM    854  CD1 TRP A 176      47.571  15.885  38.675  1.00  0.00           C  
ATOM    855  CD2 TRP A 176      45.426  15.810  38.004  1.00  0.00           C  
ATOM    856  CE2 TRP A 176      46.000  14.500  37.899  1.00  0.00           C  
ATOM    857  CE3 TRP A 176      44.087  15.929  37.659  1.00  0.00           C  
ATOM    858  NE1 TRP A 176      47.204  14.576  38.548  1.00  0.00           N  
ATOM    859  CZ2 TRP A 176      45.231  13.401  37.439  1.00  0.00           C  
ATOM    860  CZ3 TRP A 176      43.358  14.888  37.150  1.00  0.00           C  
ATOM    861  CH2 TRP A 176      43.939  13.613  37.050  1.00  0.00           C  
ATOM    862  N   ALA A 177      44.177  19.252  36.562  1.00  0.00           N  
ATOM    863  CA  ALA A 177      43.125  19.019  35.492  1.00  0.00           C  
ATOM    864  C   ALA A 177      43.497  19.837  34.267  1.00  0.00           C  
ATOM    865  O   ALA A 177      43.338  19.344  33.164  1.00  0.00           O  
ATOM    866  CB  ALA A 177      41.710  19.342  36.062  1.00  0.00           C  
ATOM    867  N   LYS A 178      44.085  21.125  34.449  1.00  0.00           N  
ATOM    868  CA  LYS A 178      44.697  22.120  33.544  1.00  0.00           C  
ATOM    869  C   LYS A 178      43.662  22.659  32.552  1.00  0.00           C  
ATOM    870  O   LYS A 178      42.460  22.476  32.622  1.00  0.00           O  
ATOM    871  CB  LYS A 178      45.981  21.547  32.963  1.00  0.00           C  
ATOM    872  CG  LYS A 178      45.859  20.587  31.747  1.00  0.00           C  
ATOM    873  CD  LYS A 178      47.187  20.445  30.937  1.00  0.00           C  
ATOM    874  CE  LYS A 178      47.192  19.454  29.796  1.00  0.00           C  
ATOM    875  NZ  LYS A 178      46.451  19.809  28.632  1.00  0.00           N1+
ATOM    876  N   ASP A 179      44.111  23.399  31.487  1.00  0.00           N  
ATOM    877  CA  ASP A 179      43.323  23.879  30.357  1.00  0.00           C  
ATOM    878  C   ASP A 179      42.245  24.954  30.737  1.00  0.00           C  
ATOM    879  O   ASP A 179      41.118  25.004  30.175  1.00  0.00           O  
ATOM    880  CB  ASP A 179      42.802  22.742  29.503  1.00  0.00           C  
ATOM    881  CG  ASP A 179      43.862  21.727  29.017  1.00  0.00           C  
ATOM    882  OD1 ASP A 179      43.634  20.494  29.093  1.00  0.00           O  
ATOM    883  OD2 ASP A 179      44.922  22.120  28.547  1.00  0.00           O1-
ATOM    884  N   ILE A 180      42.679  25.813  31.710  1.00  0.00           N  
ATOM    885  CA  ILE A 180      42.004  27.012  32.185  1.00  0.00           C  
ATOM    886  C   ILE A 180      42.945  28.197  32.276  1.00  0.00           C  
ATOM    887  O   ILE A 180      44.120  28.181  32.503  1.00  0.00           O  
ATOM    888  CB  ILE A 180      41.135  26.723  33.456  1.00  0.00           C  
ATOM    889  CG1 ILE A 180      40.201  27.918  33.764  1.00  0.00           C  
ATOM    890  CG2 ILE A 180      42.012  26.251  34.722  1.00  0.00           C  
ATOM    891  CD1 ILE A 180      38.985  27.532  34.579  1.00  0.00           C  
ATOM    892  N   VAL A 181      42.318  29.402  32.005  1.00  0.00           N  
ATOM    893  CA  VAL A 181      42.894  30.811  32.134  1.00  0.00           C  
ATOM    894  C   VAL A 181      41.735  31.737  32.547  1.00  0.00           C  
ATOM    895  O   VAL A 181      40.576  31.431  32.458  1.00  0.00           O  
ATOM    896  CB  VAL A 181      43.555  31.310  30.795  1.00  0.00           C  
ATOM    897  CG1 VAL A 181      44.278  32.589  30.868  1.00  0.00           C  
ATOM    898  CG2 VAL A 181      44.500  30.280  30.101  1.00  0.00           C  
ATOM    899  N   PHE A 182      42.092  33.015  33.038  1.00  0.00           N  
ATOM    900  CA  PHE A 182      41.249  34.158  33.398  1.00  0.00           C  
ATOM    901  C   PHE A 182      41.806  35.350  32.587  1.00  0.00           C  
ATOM    902  O   PHE A 182      43.010  35.637  32.654  1.00  0.00           O  
ATOM    903  CB  PHE A 182      41.246  34.465  34.863  1.00  0.00           C  
ATOM    904  CG  PHE A 182      40.780  33.345  35.719  1.00  0.00           C  
ATOM    905  CD1 PHE A 182      39.456  33.405  36.270  1.00  0.00           C  
ATOM    906  CD2 PHE A 182      41.591  32.238  36.051  1.00  0.00           C  
ATOM    907  CE1 PHE A 182      39.049  32.490  37.291  1.00  0.00           C  
ATOM    908  CE2 PHE A 182      41.104  31.233  36.905  1.00  0.00           C  
ATOM    909  CZ  PHE A 182      39.861  31.356  37.549  1.00  0.00           C  
ATOM    910  N   LEU A 183      40.915  36.078  31.810  1.00  0.00           N  
ATOM    911  CA  LEU A 183      41.144  37.447  31.420  1.00  0.00           C  
ATOM    912  C   LEU A 183      40.208  38.449  32.086  1.00  0.00           C  
ATOM    913  O   LEU A 183      39.004  38.176  32.142  1.00  0.00           O  
ATOM    914  CB  LEU A 183      41.004  37.621  29.906  1.00  0.00           C  
ATOM    915  CG  LEU A 183      41.226  39.016  29.328  1.00  0.00           C  
ATOM    916  CD1 LEU A 183      42.551  39.595  29.499  1.00  0.00           C  
ATOM    917  CD2 LEU A 183      40.919  38.999  27.846  1.00  0.00           C  
ATOM    918  N   VAL A 184      40.651  39.595  32.580  1.00  0.00           N  
ATOM    919  CA  VAL A 184      39.764  40.674  33.178  1.00  0.00           C  
ATOM    920  C   VAL A 184      40.053  42.017  32.463  1.00  0.00           C  
ATOM    921  O   VAL A 184      41.199  42.325  32.166  1.00  0.00           O  
ATOM    922  CB  VAL A 184      39.881  40.775  34.750  1.00  0.00           C  
ATOM    923  CG1 VAL A 184      38.949  41.879  35.293  1.00  0.00           C  
ATOM    924  CG2 VAL A 184      39.653  39.454  35.480  1.00  0.00           C  
ATOM    925  N   THR A 185      38.992  42.886  32.226  1.00  0.00           N  
ATOM    926  CA  THR A 185      38.998  44.110  31.362  1.00  0.00           C  
ATOM    927  C   THR A 185      38.114  45.094  32.152  1.00  0.00           C  
ATOM    928  O   THR A 185      37.041  44.758  32.594  1.00  0.00           O  
ATOM    929  CB  THR A 185      38.542  43.848  29.926  1.00  0.00           C  
ATOM    930  CG2 THR A 185      37.112  43.277  29.669  1.00  0.00           C  
ATOM    931  OG1 THR A 185      38.625  45.029  29.165  1.00  0.00           O  
ATOM    932  N   GLU A 186      38.625  46.429  32.242  1.00  0.00           N  
ATOM    933  CA  GLU A 186      37.998  47.569  32.881  1.00  0.00           C  
ATOM    934  C   GLU A 186      36.815  48.286  32.125  1.00  0.00           C  
ATOM    935  O   GLU A 186      36.690  49.490  32.193  1.00  0.00           O  
ATOM    936  CB  GLU A 186      39.147  48.596  33.137  1.00  0.00           C  
ATOM    937  CG  GLU A 186      38.799  49.563  34.298  1.00  0.00           C  
ATOM    938  CD  GLU A 186      39.691  50.900  34.102  1.00  0.00           C  
ATOM    939  OE1 GLU A 186      40.953  50.713  34.306  1.00  0.00           O  
ATOM    940  OE2 GLU A 186      39.075  51.999  33.953  1.00  0.00           O1-
ATOM    941  N   HIS A 187      35.986  47.620  31.304  1.00  0.00           N  
ATOM    942  CA  HIS A 187      34.863  48.365  30.575  1.00  0.00           C  
ATOM    943  C   HIS A 187      33.884  47.344  30.062  1.00  0.00           C  
ATOM    944  O   HIS A 187      34.242  46.162  29.904  1.00  0.00           O  
ATOM    945  CB  HIS A 187      35.433  49.175  29.392  1.00  0.00           C  
ATOM    946  CG  HIS A 187      34.440  49.902  28.548  1.00  0.00           C  
ATOM    947  CD2 HIS A 187      33.692  50.885  29.179  1.00  0.00           C  
ATOM    948  ND1 HIS A 187      34.026  49.701  27.269  1.00  0.00           N  
ATOM    949  CE1 HIS A 187      33.096  50.606  27.045  1.00  0.00           C  
ATOM    950  NE2 HIS A 187      32.857  51.336  28.163  1.00  0.00           N  
ATOM    951  N   ASP A 188      32.659  47.809  29.538  1.00  0.00           N  
ATOM    952  CA  ASP A 188      31.573  46.927  29.105  1.00  0.00           C  
ATOM    953  C   ASP A 188      31.875  46.120  27.833  1.00  0.00           C  
ATOM    954  O   ASP A 188      31.390  45.014  27.689  1.00  0.00           O  
ATOM    955  CB  ASP A 188      30.226  47.711  28.930  1.00  0.00           C  
ATOM    956  CG  ASP A 188      29.948  48.685  30.129  1.00  0.00           C  
ATOM    957  OD1 ASP A 188      30.811  49.565  30.499  1.00  0.00           O  
ATOM    958  OD2 ASP A 188      28.765  48.665  30.650  1.00  0.00           O1-
ATOM    959  N   LEU A 189      32.653  46.773  26.887  1.00  0.00           N  
ATOM    960  CA  LEU A 189      32.954  46.306  25.493  1.00  0.00           C  
ATOM    961  C   LEU A 189      34.400  46.605  24.946  1.00  0.00           C  
ATOM    962  O   LEU A 189      35.108  45.721  24.489  1.00  0.00           O  
ATOM    963  CB  LEU A 189      31.933  47.013  24.704  1.00  0.00           C  
ATOM    964  CG  LEU A 189      31.779  46.662  23.206  1.00  0.00           C  
ATOM    965  CD1 LEU A 189      31.019  45.360  23.015  1.00  0.00           C  
ATOM    966  CD2 LEU A 189      30.938  47.738  22.528  1.00  0.00           C  
ATOM    967  N   LEU A 190      34.736  48.007  24.876  1.00  0.00           N  
ATOM    968  CA  LEU A 190      35.876  48.470  24.194  1.00  0.00           C  
ATOM    969  C   LEU A 190      37.215  47.936  24.642  1.00  0.00           C  
ATOM    970  O   LEU A 190      38.132  47.719  23.904  1.00  0.00           O  
ATOM    971  CB  LEU A 190      35.831  49.984  24.429  1.00  0.00           C  
ATOM    972  CG  LEU A 190      34.632  50.701  23.768  1.00  0.00           C  
ATOM    973  CD1 LEU A 190      34.554  52.185  24.154  1.00  0.00           C  
ATOM    974  CD2 LEU A 190      34.698  50.518  22.268  1.00  0.00           C  
ATOM    975  N   GLY A 191      37.361  47.630  25.994  1.00  0.00           N  
ATOM    976  CA  GLY A 191      38.661  47.128  26.437  1.00  0.00           C  
ATOM    977  C   GLY A 191      38.954  45.755  25.924  1.00  0.00           C  
ATOM    978  O   GLY A 191      40.153  45.478  25.712  1.00  0.00           O  
ATOM    979  N   THR A 192      37.905  44.890  25.600  1.00  0.00           N  
ATOM    980  CA  THR A 192      37.975  43.537  25.000  1.00  0.00           C  
ATOM    981  C   THR A 192      38.595  43.691  23.652  1.00  0.00           C  
ATOM    982  O   THR A 192      39.555  42.981  23.354  1.00  0.00           O  
ATOM    983  CB  THR A 192      36.609  42.783  24.878  1.00  0.00           C  
ATOM    984  CG2 THR A 192      36.797  41.370  24.390  1.00  0.00           C  
ATOM    985  OG1 THR A 192      36.207  42.773  26.252  1.00  0.00           O  
ATOM    986  N   GLU A 193      38.179  44.709  22.795  1.00  0.00           N  
ATOM    987  CA  GLU A 193      38.865  44.997  21.522  1.00  0.00           C  
ATOM    988  C   GLU A 193      40.335  45.506  21.736  1.00  0.00           C  
ATOM    989  O   GLU A 193      41.241  45.170  20.970  1.00  0.00           O  
ATOM    990  CB  GLU A 193      38.118  45.972  20.709  1.00  0.00           C  
ATOM    991  CG  GLU A 193      36.753  45.466  20.266  1.00  0.00           C  
ATOM    992  CD  GLU A 193      36.066  46.363  19.282  1.00  0.00           C  
ATOM    993  OE1 GLU A 193      34.993  45.877  18.802  1.00  0.00           O  
ATOM    994  OE2 GLU A 193      36.439  47.533  19.008  1.00  0.00           O1-
ATOM    995  N   ALA A 194      40.548  46.326  22.769  1.00  0.00           N  
ATOM    996  CA  ALA A 194      41.900  46.797  23.200  1.00  0.00           C  
ATOM    997  C   ALA A 194      42.929  45.793  23.740  1.00  0.00           C  
ATOM    998  O   ALA A 194      44.077  45.942  23.430  1.00  0.00           O  
ATOM    999  CB  ALA A 194      41.709  47.919  24.226  1.00  0.00           C  
ATOM   1000  N   TRP A 195      42.499  44.633  24.382  1.00  0.00           N  
ATOM   1001  CA  TRP A 195      43.382  43.463  24.668  1.00  0.00           C  
ATOM   1002  C   TRP A 195      43.689  42.750  23.344  1.00  0.00           C  
ATOM   1003  O   TRP A 195      44.834  42.491  22.999  1.00  0.00           O  
ATOM   1004  CB  TRP A 195      42.672  42.523  25.563  1.00  0.00           C  
ATOM   1005  CG  TRP A 195      43.350  41.188  25.831  1.00  0.00           C  
ATOM   1006  CD1 TRP A 195      42.921  40.020  25.366  1.00  0.00           C  
ATOM   1007  CD2 TRP A 195      44.548  40.947  26.547  1.00  0.00           C  
ATOM   1008  CE2 TRP A 195      44.885  39.537  26.370  1.00  0.00           C  
ATOM   1009  CE3 TRP A 195      45.384  41.736  27.309  1.00  0.00           C  
ATOM   1010  NE1 TRP A 195      43.756  39.025  25.734  1.00  0.00           N  
ATOM   1011  CZ2 TRP A 195      45.974  38.993  26.990  1.00  0.00           C  
ATOM   1012  CZ3 TRP A 195      46.536  41.150  27.860  1.00  0.00           C  
ATOM   1013  CH2 TRP A 195      46.844  39.786  27.745  1.00  0.00           C  
ATOM   1014  N   LEU A 196      42.596  42.545  22.455  1.00  0.00           N  
ATOM   1015  CA  LEU A 196      42.679  41.908  21.153  1.00  0.00           C  
ATOM   1016  C   LEU A 196      43.399  42.806  20.145  1.00  0.00           C  
ATOM   1017  O   LEU A 196      43.781  42.290  19.163  1.00  0.00           O  
ATOM   1018  CB  LEU A 196      41.342  41.363  20.500  1.00  0.00           C  
ATOM   1019  CG  LEU A 196      40.648  40.379  21.413  1.00  0.00           C  
ATOM   1020  CD1 LEU A 196      39.204  40.313  20.951  1.00  0.00           C  
ATOM   1021  CD2 LEU A 196      41.163  38.929  21.256  1.00  0.00           C  
ATOM   1022  N   GLU A 197      43.778  44.079  20.427  1.00  0.00           N  
ATOM   1023  CA  GLU A 197      44.488  44.942  19.502  1.00  0.00           C  
ATOM   1024  C   GLU A 197      45.898  44.404  19.136  1.00  0.00           C  
ATOM   1025  O   GLU A 197      46.503  44.655  18.086  1.00  0.00           O  
ATOM   1026  CB  GLU A 197      44.505  46.430  19.983  1.00  0.00           C  
ATOM   1027  CG  GLU A 197      45.066  47.514  19.029  1.00  0.00           C  
ATOM   1028  CD  GLU A 197      44.162  47.864  17.789  1.00  0.00           C  
ATOM   1029  OE1 GLU A 197      43.001  48.336  17.994  1.00  0.00           O  
ATOM   1030  OE2 GLU A 197      44.639  47.597  16.692  1.00  0.00           O1-
ATOM   1031  N   ALA A 198      46.380  43.454  20.038  1.00  0.00           N  
ATOM   1032  CA  ALA A 198      47.714  42.778  20.076  1.00  0.00           C  
ATOM   1033  C   ALA A 198      47.619  41.385  19.353  1.00  0.00           C  
ATOM   1034  O   ALA A 198      48.519  41.002  18.676  1.00  0.00           O  
ATOM   1035  CB  ALA A 198      48.119  42.618  21.522  1.00  0.00           C  
ATOM   1036  N   TYR A 199      46.346  40.744  19.441  1.00  0.00           N  
ATOM   1037  CA  TYR A 199      46.064  39.565  18.655  1.00  0.00           C  
ATOM   1038  C   TYR A 199      45.918  39.852  17.159  1.00  0.00           C  
ATOM   1039  O   TYR A 199      46.078  39.050  16.246  1.00  0.00           O  
ATOM   1040  CB  TYR A 199      44.761  38.836  19.148  1.00  0.00           C  
ATOM   1041  CG  TYR A 199      44.845  38.134  20.445  1.00  0.00           C  
ATOM   1042  CD1 TYR A 199      45.200  38.793  21.633  1.00  0.00           C  
ATOM   1043  CD2 TYR A 199      44.461  36.804  20.508  1.00  0.00           C  
ATOM   1044  CE1 TYR A 199      45.179  38.178  22.874  1.00  0.00           C  
ATOM   1045  CE2 TYR A 199      44.531  36.146  21.733  1.00  0.00           C  
ATOM   1046  CZ  TYR A 199      44.855  36.803  22.917  1.00  0.00           C  
ATOM   1047  OH  TYR A 199      44.722  36.125  24.063  1.00  0.00           O  
ATOM   1048  N   HIS A 200      45.476  41.127  16.841  1.00  0.00           N  
ATOM   1049  CA  HIS A 200      45.454  41.737  15.436  1.00  0.00           C  
ATOM   1050  C   HIS A 200      46.867  42.195  14.958  1.00  0.00           C  
ATOM   1051  O   HIS A 200      47.116  42.216  13.767  1.00  0.00           O  
ATOM   1052  CB  HIS A 200      44.386  42.847  15.398  1.00  0.00           C  
ATOM   1053  CG  HIS A 200      44.068  43.299  13.980  1.00  0.00           C  
ATOM   1054  CD2 HIS A 200      44.539  44.478  13.469  1.00  0.00           C  
ATOM   1055  ND1 HIS A 200      43.175  42.723  13.063  1.00  0.00           N  
ATOM   1056  CE1 HIS A 200      43.199  43.679  12.046  1.00  0.00           C  
ATOM   1057  NE2 HIS A 200      43.921  44.719  12.308  1.00  0.00           N  
ATOM   1058  N   ASP A 201      47.888  42.419  15.916  1.00  0.00           N  
ATOM   1059  CA  ASP A 201      49.227  42.775  15.382  1.00  0.00           C  
ATOM   1060  C   ASP A 201      49.953  41.552  14.881  1.00  0.00           C  
ATOM   1061  O   ASP A 201      51.111  41.607  14.529  1.00  0.00           O  
ATOM   1062  CB  ASP A 201      49.991  43.701  16.409  1.00  0.00           C  
ATOM   1063  CG  ASP A 201      51.023  44.700  15.906  1.00  0.00           C  
ATOM   1064  OD1 ASP A 201      52.027  44.915  16.591  1.00  0.00           O  
ATOM   1065  OD2 ASP A 201      50.892  45.198  14.824  1.00  0.00           O1-
ATOM   1066  N   VAL A 202      49.274  40.294  14.885  1.00  0.00           N  
ATOM   1067  CA  VAL A 202      49.836  38.999  14.561  1.00  0.00           C  
ATOM   1068  C   VAL A 202      48.921  38.118  13.637  1.00  0.00           C  
ATOM   1069  O   VAL A 202      49.030  36.897  13.596  1.00  0.00           O  
ATOM   1070  CB  VAL A 202      50.359  38.227  15.791  1.00  0.00           C  
ATOM   1071  CG1 VAL A 202      51.521  38.925  16.482  1.00  0.00           C  
ATOM   1072  CG2 VAL A 202      49.291  38.003  16.791  1.00  0.00           C  
ATOM   1073  N   ASN A 203      47.774  38.823  13.206  1.00  0.00           N  
ATOM   1074  CA  ASN A 203      46.705  38.158  12.380  1.00  0.00           C  
ATOM   1075  C   ASN A 203      47.184  37.162  11.320  1.00  0.00           C  
ATOM   1076  O   ASN A 203      48.013  37.621  10.508  1.00  0.00           O  
ATOM   1077  CB  ASN A 203      46.029  39.358  11.669  1.00  0.00           C  
ATOM   1078  CG  ASN A 203      44.633  39.136  11.158  1.00  0.00           C  
ATOM   1079  ND2 ASN A 203      43.784  40.122  11.286  1.00  0.00           N  
ATOM   1080  OD1 ASN A 203      44.283  38.127  10.593  1.00  0.00           O  
ATOM   1081  N   VAL A 204      46.736  35.851  11.274  1.00  0.00           N  
ATOM   1082  CA  VAL A 204      47.193  34.918  10.218  1.00  0.00           C  
ATOM   1083  C   VAL A 204      46.814  35.320   8.832  1.00  0.00           C  
ATOM   1084  O   VAL A 204      47.185  34.708   7.828  1.00  0.00           O  
ATOM   1085  CB  VAL A 204      46.976  33.419  10.617  1.00  0.00           C  
ATOM   1086  CG1 VAL A 204      47.799  32.947  11.788  1.00  0.00           C  
ATOM   1087  CG2 VAL A 204      45.514  33.091  10.683  1.00  0.00           C  
ATOM   1088  N   THR A 205      45.883  36.336   8.735  1.00  0.00           N  
ATOM   1089  CA  THR A 205      45.302  36.787   7.444  1.00  0.00           C  
ATOM   1090  C   THR A 205      44.797  35.661   6.490  1.00  0.00           C  
ATOM   1091  O   THR A 205      45.166  35.628   5.310  1.00  0.00           O  
ATOM   1092  CB  THR A 205      46.268  37.760   6.824  1.00  0.00           C  
ATOM   1093  CG2 THR A 205      46.626  39.052   7.557  1.00  0.00           C  
ATOM   1094  OG1 THR A 205      47.574  37.264   6.437  1.00  0.00           O  
ATOM   1095  N   GLY A 206      44.059  34.667   7.019  1.00  0.00           N  
ATOM   1096  CA  GLY A 206      43.414  33.504   6.290  1.00  0.00           C  
ATOM   1097  C   GLY A 206      44.336  32.293   6.207  1.00  0.00           C  
ATOM   1098  O   GLY A 206      44.278  31.509   5.271  1.00  0.00           O  
ATOM   1099  N   MET A 207      45.257  32.161   7.272  1.00  0.00           N  
ATOM   1100  CA  MET A 207      46.401  31.263   7.198  1.00  0.00           C  
ATOM   1101  C   MET A 207      47.564  31.623   6.215  1.00  0.00           C  
ATOM   1102  O   MET A 207      48.437  30.858   5.958  1.00  0.00           O  
ATOM   1103  CB  MET A 207      46.026  29.735   6.989  1.00  0.00           C  
ATOM   1104  CG  MET A 207      44.851  29.258   7.878  1.00  0.00           C  
ATOM   1105  SD  MET A 207      45.133  29.325   9.659  1.00  0.00           S  
ATOM   1106  CE  MET A 207      46.086  27.745  10.012  1.00  0.00           C  
ATOM   1107  N   GLN A 208      47.602  32.925   5.712  1.00  0.00           N  
ATOM   1108  CA  GLN A 208      48.690  33.274   4.784  1.00  0.00           C  
ATOM   1109  C   GLN A 208      50.025  33.644   5.439  1.00  0.00           C  
ATOM   1110  O   GLN A 208      51.089  33.375   4.898  1.00  0.00           O  
ATOM   1111  CB  GLN A 208      48.131  34.374   3.902  1.00  0.00           C  
ATOM   1112  CG  GLN A 208      48.741  34.717   2.548  1.00  0.00           C  
ATOM   1113  CD  GLN A 208      48.036  35.781   1.674  1.00  0.00           C  
ATOM   1114  NE2 GLN A 208      48.207  35.853   0.358  1.00  0.00           N  
ATOM   1115  OE1 GLN A 208      47.311  36.641   2.143  1.00  0.00           O  
ATOM   1116  N   SER A 209      49.924  34.323   6.642  1.00  0.00           N  
ATOM   1117  CA  SER A 209      50.960  34.481   7.566  1.00  0.00           C  
ATOM   1118  C   SER A 209      51.091  33.312   8.570  1.00  0.00           C  
ATOM   1119  O   SER A 209      50.131  32.676   9.086  1.00  0.00           O  
ATOM   1120  CB  SER A 209      50.881  35.831   8.223  1.00  0.00           C  
ATOM   1121  OG  SER A 209      51.930  36.039   9.113  1.00  0.00           O  
ATOM   1122  N   SER A 210      52.365  32.958   8.877  1.00  0.00           N  
ATOM   1123  CA  SER A 210      52.638  32.028  10.037  1.00  0.00           C  
ATOM   1124  C   SER A 210      51.995  32.468  11.340  1.00  0.00           C  
ATOM   1125  O   SER A 210      51.966  33.623  11.623  1.00  0.00           O  
ATOM   1126  CB  SER A 210      54.208  31.808  10.124  1.00  0.00           C  
ATOM   1127  OG  SER A 210      54.525  30.839  11.040  1.00  0.00           O  
ATOM   1128  N   PRO A 211      51.318  31.585  12.247  1.00  0.00           N  
ATOM   1129  CA  PRO A 211      51.002  32.019  13.591  1.00  0.00           C  
ATOM   1130  C   PRO A 211      52.237  32.422  14.453  1.00  0.00           C  
ATOM   1131  O   PRO A 211      53.088  31.512  14.630  1.00  0.00           O  
ATOM   1132  CB  PRO A 211      50.248  30.826  14.125  1.00  0.00           C  
ATOM   1133  CG  PRO A 211      50.844  29.560  13.527  1.00  0.00           C  
ATOM   1134  CD  PRO A 211      51.242  30.084  12.148  1.00  0.00           C  
ATOM   1135  N   LEU A 212      52.464  33.680  14.943  1.00  0.00           N  
ATOM   1136  CA  LEU A 212      53.621  34.299  15.588  1.00  0.00           C  
ATOM   1137  C   LEU A 212      53.339  35.049  16.920  1.00  0.00           C  
ATOM   1138  O   LEU A 212      54.150  35.939  17.258  1.00  0.00           O  
ATOM   1139  CB  LEU A 212      54.415  35.058  14.542  1.00  0.00           C  
ATOM   1140  CG  LEU A 212      55.034  34.064  13.600  1.00  0.00           C  
ATOM   1141  CD1 LEU A 212      55.342  34.811  12.282  1.00  0.00           C  
ATOM   1142  CD2 LEU A 212      56.403  33.609  14.017  1.00  0.00           C  
ATOM   1143  N   GLN A 213      52.344  34.562  17.749  1.00  0.00           N  
ATOM   1144  CA  GLN A 213      52.034  35.140  19.046  1.00  0.00           C  
ATOM   1145  C   GLN A 213      52.945  34.734  20.278  1.00  0.00           C  
ATOM   1146  O   GLN A 213      53.423  33.626  20.347  1.00  0.00           O  
ATOM   1147  CB  GLN A 213      50.538  35.030  19.367  1.00  0.00           C  
ATOM   1148  CG  GLN A 213      49.945  36.042  20.297  1.00  0.00           C  
ATOM   1149  CD  GLN A 213      48.431  36.037  20.325  1.00  0.00           C  
ATOM   1150  NE2 GLN A 213      47.883  37.135  20.854  1.00  0.00           N  
ATOM   1151  OE1 GLN A 213      47.670  35.206  19.885  1.00  0.00           O  
ATOM   1152  N   GLY A 214      53.061  35.611  21.354  1.00  0.00           N  
ATOM   1153  CA  GLY A 214      53.662  35.339  22.694  1.00  0.00           C  
ATOM   1154  C   GLY A 214      52.715  34.901  23.771  1.00  0.00           C  
ATOM   1155  O   GLY A 214      51.739  34.279  23.447  1.00  0.00           O  
ATOM   1156  N   ARG A 215      52.948  35.211  25.076  1.00  0.00           N  
ATOM   1157  CA  ARG A 215      52.228  34.771  26.289  1.00  0.00           C  
ATOM   1158  C   ARG A 215      50.736  34.840  26.392  1.00  0.00           C  
ATOM   1159  O   ARG A 215      50.204  33.943  27.067  1.00  0.00           O  
ATOM   1160  CB  ARG A 215      52.834  35.498  27.509  1.00  0.00           C  
ATOM   1161  CG  ARG A 215      52.966  37.023  27.469  1.00  0.00           C  
ATOM   1162  CD  ARG A 215      53.712  37.523  28.713  1.00  0.00           C  
ATOM   1163  NE  ARG A 215      53.732  38.969  28.747  1.00  0.00           N  
ATOM   1164  CZ  ARG A 215      54.409  39.832  29.532  1.00  0.00           C  
ATOM   1165  NH1 ARG A 215      54.516  40.966  29.023  1.00  0.00           N1+
ATOM   1166  NH2 ARG A 215      54.933  39.595  30.734  1.00  0.00           N  
ATOM   1167  N   ALA A 216      50.141  35.899  25.619  1.00  0.00           N  
ATOM   1168  CA  ALA A 216      48.669  36.044  25.342  1.00  0.00           C  
ATOM   1169  C   ALA A 216      48.019  34.923  24.414  1.00  0.00           C  
ATOM   1170  O   ALA A 216      46.848  34.637  24.677  1.00  0.00           O  
ATOM   1171  CB  ALA A 216      48.438  37.431  24.732  1.00  0.00           C  
ATOM   1172  N   GLY A 217      48.775  34.453  23.316  1.00  0.00           N  
ATOM   1173  CA  GLY A 217      48.401  33.318  22.451  1.00  0.00           C  
ATOM   1174  C   GLY A 217      48.307  31.900  23.146  1.00  0.00           C  
ATOM   1175  O   GLY A 217      47.891  31.022  22.394  1.00  0.00           O  
ATOM   1176  N   ALA A 218      48.466  31.688  24.530  1.00  0.00           N  
ATOM   1177  CA  ALA A 218      48.351  30.434  25.286  1.00  0.00           C  
ATOM   1178  C   ALA A 218      46.995  29.732  25.389  1.00  0.00           C  
ATOM   1179  O   ALA A 218      46.652  29.057  26.366  1.00  0.00           O  
ATOM   1180  CB  ALA A 218      49.016  30.623  26.672  1.00  0.00           C  
ATOM   1181  N   ILE A 219      46.080  30.042  24.381  1.00  0.00           N  
ATOM   1182  CA  ILE A 219      44.662  29.695  24.366  1.00  0.00           C  
ATOM   1183  C   ILE A 219      44.070  29.262  23.001  1.00  0.00           C  
ATOM   1184  O   ILE A 219      44.744  29.395  22.034  1.00  0.00           O  
ATOM   1185  CB  ILE A 219      43.891  30.967  24.816  1.00  0.00           C  
ATOM   1186  CG1 ILE A 219      43.970  32.160  23.790  1.00  0.00           C  
ATOM   1187  CG2 ILE A 219      44.201  31.488  26.248  1.00  0.00           C  
ATOM   1188  CD1 ILE A 219      42.788  33.180  23.915  1.00  0.00           C  
ATOM   1189  N   GLN A 220      42.840  28.657  22.970  1.00  0.00           N  
ATOM   1190  CA  GLN A 220      42.163  28.339  21.688  1.00  0.00           C  
ATOM   1191  C   GLN A 220      40.670  28.222  21.852  1.00  0.00           C  
ATOM   1192  O   GLN A 220      39.959  28.401  20.911  1.00  0.00           O  
ATOM   1193  CB  GLN A 220      42.869  27.114  21.088  1.00  0.00           C  
ATOM   1194  CG  GLN A 220      42.159  26.520  19.802  1.00  0.00           C  
ATOM   1195  CD  GLN A 220      42.101  27.519  18.694  1.00  0.00           C  
ATOM   1196  NE2 GLN A 220      41.079  27.391  17.791  1.00  0.00           N  
ATOM   1197  OE1 GLN A 220      42.724  28.505  18.579  1.00  0.00           O  
ATOM   1198  N   ALA A 221      40.134  28.129  23.100  1.00  0.00           N  
ATOM   1199  CA  ALA A 221      38.725  28.356  23.405  1.00  0.00           C  
ATOM   1200  C   ALA A 221      38.536  29.460  24.494  1.00  0.00           C  
ATOM   1201  O   ALA A 221      39.493  29.941  25.063  1.00  0.00           O  
ATOM   1202  CB  ALA A 221      38.114  27.029  23.967  1.00  0.00           C  
ATOM   1203  N   ALA A 222      37.207  29.840  24.691  1.00  0.00           N  
ATOM   1204  CA  ALA A 222      36.856  30.883  25.695  1.00  0.00           C  
ATOM   1205  C   ALA A 222      35.311  30.872  26.051  1.00  0.00           C  
ATOM   1206  O   ALA A 222      34.448  30.438  25.232  1.00  0.00           O  
ATOM   1207  CB  ALA A 222      37.054  32.270  25.092  1.00  0.00           C  
ATOM   1208  N   VAL A 223      34.985  31.656  27.112  1.00  0.00           N  
ATOM   1209  CA  VAL A 223      33.657  32.077  27.499  1.00  0.00           C  
ATOM   1210  C   VAL A 223      33.703  33.557  27.865  1.00  0.00           C  
ATOM   1211  O   VAL A 223      34.709  33.956  28.436  1.00  0.00           O  
ATOM   1212  CB  VAL A 223      33.005  31.122  28.530  1.00  0.00           C  
ATOM   1213  CG1 VAL A 223      32.985  29.632  28.127  1.00  0.00           C  
ATOM   1214  CG2 VAL A 223      33.781  31.207  29.888  1.00  0.00           C  
ATOM   1215  N   ALA A 224      32.668  34.494  27.593  1.00  0.00           N  
ATOM   1216  CA  ALA A 224      32.673  35.983  27.969  1.00  0.00           C  
ATOM   1217  C   ALA A 224      31.491  36.278  28.891  1.00  0.00           C  
ATOM   1218  O   ALA A 224      30.351  36.274  28.532  1.00  0.00           O  
ATOM   1219  CB  ALA A 224      32.778  36.785  26.681  1.00  0.00           C  
ATOM   1220  N   LEU A 225      31.714  36.572  30.242  1.00  0.00           N  
ATOM   1221  CA  LEU A 225      30.754  36.807  31.330  1.00  0.00           C  
ATOM   1222  C   LEU A 225      30.137  38.198  31.319  1.00  0.00           C  
ATOM   1223  O   LEU A 225      30.082  39.031  32.283  1.00  0.00           O  
ATOM   1224  CB  LEU A 225      31.384  36.499  32.635  1.00  0.00           C  
ATOM   1225  CG  LEU A 225      30.476  36.287  33.876  1.00  0.00           C  
ATOM   1226  CD1 LEU A 225      29.957  34.881  33.753  1.00  0.00           C  
ATOM   1227  CD2 LEU A 225      31.304  36.286  35.175  1.00  0.00           C  
ATOM   1228  N   GLU A 226      29.763  38.694  30.095  1.00  0.00           N  
ATOM   1229  CA  GLU A 226      28.883  39.839  29.934  1.00  0.00           C  
ATOM   1230  C   GLU A 226      27.407  39.515  30.178  1.00  0.00           C  
ATOM   1231  O   GLU A 226      27.007  38.355  30.101  1.00  0.00           O  
ATOM   1232  CB  GLU A 226      29.081  40.369  28.520  1.00  0.00           C  
ATOM   1233  CG  GLU A 226      28.654  39.378  27.390  1.00  0.00           C  
ATOM   1234  CD  GLU A 226      28.864  40.086  26.039  1.00  0.00           C  
ATOM   1235  OE1 GLU A 226      29.522  41.174  26.094  1.00  0.00           O  
ATOM   1236  OE2 GLU A 226      28.579  39.446  24.992  1.00  0.00           O1-
ATOM   1237  N   LEU A 227      26.555  40.592  30.490  1.00  0.00           N  
ATOM   1238  CA  LEU A 227      25.054  40.597  30.662  1.00  0.00           C  
ATOM   1239  C   LEU A 227      24.510  39.406  31.367  1.00  0.00           C  
ATOM   1240  O   LEU A 227      23.539  38.798  30.898  1.00  0.00           O  
ATOM   1241  CB  LEU A 227      24.436  40.853  29.294  1.00  0.00           C  
ATOM   1242  CG  LEU A 227      24.880  42.231  28.724  1.00  0.00           C  
ATOM   1243  CD1 LEU A 227      24.296  42.309  27.337  1.00  0.00           C  
ATOM   1244  CD2 LEU A 227      24.478  43.436  29.577  1.00  0.00           C  
ATOM   1245  N   SER A 228      25.159  39.037  32.537  1.00  0.00           N  
ATOM   1246  CA  SER A 228      24.565  37.980  33.401  1.00  0.00           C  
ATOM   1247  C   SER A 228      23.152  38.325  33.779  1.00  0.00           C  
ATOM   1248  O   SER A 228      22.771  39.500  33.869  1.00  0.00           O  
ATOM   1249  CB  SER A 228      25.290  37.654  34.684  1.00  0.00           C  
ATOM   1250  OG  SER A 228      26.617  37.395  34.299  1.00  0.00           O  
ATOM   1251  N   SER A 229      22.254  37.290  34.003  1.00  0.00           N  
ATOM   1252  CA  SER A 229      20.922  37.392  34.640  1.00  0.00           C  
ATOM   1253  C   SER A 229      19.828  38.115  33.722  1.00  0.00           C  
ATOM   1254  O   SER A 229      20.097  38.977  32.917  1.00  0.00           O  
ATOM   1255  CB  SER A 229      20.999  37.865  36.067  1.00  0.00           C  
ATOM   1256  OG  SER A 229      20.940  39.293  36.084  1.00  0.00           O  
ATOM   1257  N   ASP A 230      18.611  37.618  33.916  1.00  0.00           N  
ATOM   1258  CA  ASP A 230      17.341  38.094  33.333  1.00  0.00           C  
ATOM   1259  C   ASP A 230      16.153  37.732  34.345  1.00  0.00           C  
ATOM   1260  O   ASP A 230      16.374  37.011  35.306  1.00  0.00           O  
ATOM   1261  CB  ASP A 230      17.195  37.352  31.928  1.00  0.00           C  
ATOM   1262  CG  ASP A 230      15.981  37.820  31.122  1.00  0.00           C  
ATOM   1263  OD1 ASP A 230      15.460  38.906  31.385  1.00  0.00           O  
ATOM   1264  OD2 ASP A 230      15.692  37.124  30.060  1.00  0.00           O1-
ATOM   1265  N   VAL A 231      14.869  38.096  34.088  1.00  0.00           N  
ATOM   1266  CA  VAL A 231      13.768  37.711  34.821  1.00  0.00           C  
ATOM   1267  C   VAL A 231      13.569  36.130  34.927  1.00  0.00           C  
ATOM   1268  O   VAL A 231      13.358  35.570  36.006  1.00  0.00           O  
ATOM   1269  CB  VAL A 231      12.475  38.390  34.285  1.00  0.00           C  
ATOM   1270  CG1 VAL A 231      12.194  38.050  32.798  1.00  0.00           C  
ATOM   1271  CG2 VAL A 231      11.267  38.183  35.218  1.00  0.00           C  
ATOM   1272  N   VAL A 232      13.709  35.360  33.760  1.00  0.00           N  
ATOM   1273  CA  VAL A 232      13.689  33.915  33.655  1.00  0.00           C  
ATOM   1274  C   VAL A 232      14.645  33.576  32.477  1.00  0.00           C  
ATOM   1275  O   VAL A 232      14.247  33.878  31.348  1.00  0.00           O  
ATOM   1276  CB  VAL A 232      12.259  33.322  33.353  1.00  0.00           C  
ATOM   1277  CG1 VAL A 232      12.431  31.805  33.321  1.00  0.00           C  
ATOM   1278  CG2 VAL A 232      11.206  33.723  34.400  1.00  0.00           C  
ATOM   1279  N   THR A 233      15.776  32.835  32.794  1.00  0.00           N  
ATOM   1280  CA  THR A 233      16.925  32.707  31.969  1.00  0.00           C  
ATOM   1281  C   THR A 233      16.945  31.560  30.976  1.00  0.00           C  
ATOM   1282  O   THR A 233      16.758  30.450  31.374  1.00  0.00           O  
ATOM   1283  CB  THR A 233      18.181  32.513  32.836  1.00  0.00           C  
ATOM   1284  CG2 THR A 233      19.490  32.059  32.180  1.00  0.00           C  
ATOM   1285  OG1 THR A 233      18.387  33.703  33.617  1.00  0.00           O  
ATOM   1286  N   SER A 234      17.465  31.842  29.710  1.00  0.00           N  
ATOM   1287  CA  SER A 234      18.076  30.818  28.846  1.00  0.00           C  
ATOM   1288  C   SER A 234      19.262  31.288  28.073  1.00  0.00           C  
ATOM   1289  O   SER A 234      19.604  32.439  28.003  1.00  0.00           O  
ATOM   1290  CB  SER A 234      17.073  30.163  27.890  1.00  0.00           C  
ATOM   1291  OG  SER A 234      17.398  28.783  27.675  1.00  0.00           O  
ATOM   1292  N   LEU A 235      19.976  30.291  27.380  1.00  0.00           N  
ATOM   1293  CA  LEU A 235      21.133  30.550  26.456  1.00  0.00           C  
ATOM   1294  C   LEU A 235      21.419  29.375  25.508  1.00  0.00           C  
ATOM   1295  O   LEU A 235      21.563  28.243  25.952  1.00  0.00           O  
ATOM   1296  CB  LEU A 235      22.457  30.878  27.257  1.00  0.00           C  
ATOM   1297  CG  LEU A 235      23.788  30.990  26.463  1.00  0.00           C  
ATOM   1298  CD1 LEU A 235      23.833  32.331  25.715  1.00  0.00           C  
ATOM   1299  CD2 LEU A 235      25.022  31.049  27.398  1.00  0.00           C  
ATOM   1300  N   ASP A 236      21.549  29.714  24.171  1.00  0.00           N  
ATOM   1301  CA  ASP A 236      21.867  28.761  23.104  1.00  0.00           C  
ATOM   1302  C   ASP A 236      23.430  28.539  22.914  1.00  0.00           C  
ATOM   1303  O   ASP A 236      24.187  29.394  23.330  1.00  0.00           O  
ATOM   1304  CB  ASP A 236      21.244  29.253  21.774  1.00  0.00           C  
ATOM   1305  CG  ASP A 236      19.746  29.074  21.572  1.00  0.00           C  
ATOM   1306  OD1 ASP A 236      19.053  28.525  22.478  1.00  0.00           O  
ATOM   1307  OD2 ASP A 236      19.236  29.448  20.470  1.00  0.00           O1-
ATOM   1308  N   VAL A 237      23.877  27.433  22.176  1.00  0.00           N  
ATOM   1309  CA  VAL A 237      25.299  27.265  21.748  1.00  0.00           C  
ATOM   1310  C   VAL A 237      25.505  28.266  20.593  1.00  0.00           C  
ATOM   1311  O   VAL A 237      25.129  27.994  19.468  1.00  0.00           O  
ATOM   1312  CB  VAL A 237      25.660  25.835  21.392  1.00  0.00           C  
ATOM   1313  CG1 VAL A 237      27.152  25.724  20.950  1.00  0.00           C  
ATOM   1314  CG2 VAL A 237      25.538  24.847  22.607  1.00  0.00           C  
ATOM   1315  N   ALA A 238      26.180  29.409  20.852  1.00  0.00           N  
ATOM   1316  CA  ALA A 238      26.296  30.579  19.889  1.00  0.00           C  
ATOM   1317  C   ALA A 238      26.911  30.160  18.506  1.00  0.00           C  
ATOM   1318  O   ALA A 238      26.573  30.789  17.489  1.00  0.00           O  
ATOM   1319  CB  ALA A 238      27.117  31.730  20.606  1.00  0.00           C  
ATOM   1320  N   VAL A 239      27.762  29.073  18.385  1.00  0.00           N  
ATOM   1321  CA  VAL A 239      28.582  28.608  17.220  1.00  0.00           C  
ATOM   1322  C   VAL A 239      29.073  27.161  17.269  1.00  0.00           C  
ATOM   1323  O   VAL A 239      29.146  26.628  18.343  1.00  0.00           O  
ATOM   1324  CB  VAL A 239      29.807  29.537  17.122  1.00  0.00           C  
ATOM   1325  CG1 VAL A 239      29.478  30.760  16.234  1.00  0.00           C  
ATOM   1326  CG2 VAL A 239      30.396  30.004  18.462  1.00  0.00           C  
ATOM   1327  N   GLU A 240      29.445  26.394  16.177  1.00  0.00           N  
ATOM   1328  CA  GLU A 240      29.518  24.932  15.998  1.00  0.00           C  
ATOM   1329  C   GLU A 240      30.597  24.315  16.939  1.00  0.00           C  
ATOM   1330  O   GLU A 240      30.437  23.251  17.487  1.00  0.00           O  
ATOM   1331  CB  GLU A 240      29.747  24.643  14.526  1.00  0.00           C  
ATOM   1332  CG  GLU A 240      31.186  24.891  14.145  1.00  0.00           C  
ATOM   1333  CD  GLU A 240      31.315  25.187  12.680  1.00  0.00           C  
ATOM   1334  OE1 GLU A 240      31.813  24.312  11.945  1.00  0.00           O  
ATOM   1335  OE2 GLU A 240      30.908  26.311  12.301  1.00  0.00           O1-
ATOM   1336  N   GLY A 241      31.789  25.000  17.252  1.00  0.00           N  
ATOM   1337  CA  GLY A 241      33.089  24.438  17.608  1.00  0.00           C  
ATOM   1338  C   GLY A 241      33.232  24.117  19.134  1.00  0.00           C  
ATOM   1339  O   GLY A 241      33.962  23.230  19.476  1.00  0.00           O  
ATOM   1340  N   LEU A 242      32.558  24.918  19.993  1.00  0.00           N  
ATOM   1341  CA  LEU A 242      33.068  25.101  21.371  1.00  0.00           C  
ATOM   1342  C   LEU A 242      32.946  23.849  22.236  1.00  0.00           C  
ATOM   1343  O   LEU A 242      33.823  23.496  22.999  1.00  0.00           O  
ATOM   1344  CB  LEU A 242      32.261  26.218  22.035  1.00  0.00           C  
ATOM   1345  CG  LEU A 242      33.087  27.121  23.040  1.00  0.00           C  
ATOM   1346  CD1 LEU A 242      32.116  28.003  23.817  1.00  0.00           C  
ATOM   1347  CD2 LEU A 242      33.872  26.340  24.077  1.00  0.00           C  
ATOM   1348  N   ASN A 243      31.812  23.144  22.131  1.00  0.00           N  
ATOM   1349  CA  ASN A 243      31.535  21.900  22.858  1.00  0.00           C  
ATOM   1350  C   ASN A 243      31.808  20.638  21.974  1.00  0.00           C  
ATOM   1351  O   ASN A 243      31.578  19.506  22.310  1.00  0.00           O  
ATOM   1352  CB  ASN A 243      30.080  21.883  23.361  1.00  0.00           C  
ATOM   1353  CG  ASN A 243      29.752  20.829  24.484  1.00  0.00           C  
ATOM   1354  ND2 ASN A 243      29.046  19.755  24.094  1.00  0.00           N  
ATOM   1355  OD1 ASN A 243      30.037  20.976  25.646  1.00  0.00           O  
ATOM   1356  N   GLY A 244      32.201  20.845  20.652  1.00  0.00           N  
ATOM   1357  CA  GLY A 244      32.244  19.788  19.642  1.00  0.00           C  
ATOM   1358  C   GLY A 244      33.201  18.641  19.907  1.00  0.00           C  
ATOM   1359  O   GLY A 244      33.177  17.719  19.071  1.00  0.00           O  
ATOM   1360  N   GLN A 245      34.244  18.756  20.779  1.00  0.00           N  
ATOM   1361  CA  GLN A 245      35.384  17.801  20.844  1.00  0.00           C  
ATOM   1362  C   GLN A 245      35.701  17.596  22.336  1.00  0.00           C  
ATOM   1363  O   GLN A 245      36.240  16.536  22.680  1.00  0.00           O  
ATOM   1364  CB  GLN A 245      36.571  18.201  19.944  1.00  0.00           C  
ATOM   1365  CG  GLN A 245      37.434  19.381  20.337  1.00  0.00           C  
ATOM   1366  CD  GLN A 245      38.719  19.465  19.484  1.00  0.00           C  
ATOM   1367  NE2 GLN A 245      38.714  20.273  18.373  1.00  0.00           N  
ATOM   1368  OE1 GLN A 245      39.617  18.742  19.696  1.00  0.00           O  
ATOM   1369  N   LEU A 246      35.323  18.579  23.221  1.00  0.00           N  
ATOM   1370  CA  LEU A 246      35.470  18.523  24.626  1.00  0.00           C  
ATOM   1371  C   LEU A 246      34.276  19.094  25.383  1.00  0.00           C  
ATOM   1372  O   LEU A 246      33.521  19.906  24.834  1.00  0.00           O  
ATOM   1373  CB  LEU A 246      36.873  19.224  24.818  1.00  0.00           C  
ATOM   1374  CG  LEU A 246      38.157  18.443  24.558  1.00  0.00           C  
ATOM   1375  CD1 LEU A 246      39.420  19.400  24.385  1.00  0.00           C  
ATOM   1376  CD2 LEU A 246      38.349  17.293  25.524  1.00  0.00           C  
ATOM   1377  N   PRO A 247      33.973  18.615  26.704  1.00  0.00           N  
ATOM   1378  CA  PRO A 247      32.714  18.917  27.334  1.00  0.00           C  
ATOM   1379  C   PRO A 247      32.562  20.350  27.816  1.00  0.00           C  
ATOM   1380  O   PRO A 247      31.979  20.593  28.898  1.00  0.00           O  
ATOM   1381  CB  PRO A 247      32.475  17.818  28.345  1.00  0.00           C  
ATOM   1382  CG  PRO A 247      33.894  17.410  28.785  1.00  0.00           C  
ATOM   1383  CD  PRO A 247      34.718  17.620  27.509  1.00  0.00           C  
ATOM   1384  N   ASN A 248      33.081  21.288  27.032  1.00  0.00           N  
ATOM   1385  CA  ASN A 248      33.278  22.625  27.465  1.00  0.00           C  
ATOM   1386  C   ASN A 248      32.029  23.476  27.902  1.00  0.00           C  
ATOM   1387  O   ASN A 248      32.226  24.482  28.581  1.00  0.00           O  
ATOM   1388  CB  ASN A 248      34.025  23.370  26.368  1.00  0.00           C  
ATOM   1389  CG  ASN A 248      35.526  23.155  26.141  1.00  0.00           C  
ATOM   1390  ND2 ASN A 248      35.990  23.320  24.907  1.00  0.00           N  
ATOM   1391  OD1 ASN A 248      36.275  22.738  27.021  1.00  0.00           O  
ATOM   1392  N   LEU A 249      30.816  23.025  27.457  1.00  0.00           N  
ATOM   1393  CA  LEU A 249      29.595  23.550  27.951  1.00  0.00           C  
ATOM   1394  C   LEU A 249      28.829  22.474  28.679  1.00  0.00           C  
ATOM   1395  O   LEU A 249      28.402  22.747  29.789  1.00  0.00           O  
ATOM   1396  CB  LEU A 249      28.767  24.177  26.794  1.00  0.00           C  
ATOM   1397  CG  LEU A 249      29.427  25.328  26.060  1.00  0.00           C  
ATOM   1398  CD1 LEU A 249      28.772  25.831  24.778  1.00  0.00           C  
ATOM   1399  CD2 LEU A 249      29.667  26.469  27.030  1.00  0.00           C  
ATOM   1400  N   ASP A 250      28.880  21.197  28.219  1.00  0.00           N  
ATOM   1401  CA  ASP A 250      28.292  19.981  28.818  1.00  0.00           C  
ATOM   1402  C   ASP A 250      28.772  19.792  30.328  1.00  0.00           C  
ATOM   1403  O   ASP A 250      28.018  19.296  31.125  1.00  0.00           O  
ATOM   1404  CB  ASP A 250      28.799  18.727  28.016  1.00  0.00           C  
ATOM   1405  CG  ASP A 250      28.009  18.432  26.737  1.00  0.00           C  
ATOM   1406  OD1 ASP A 250      27.025  19.135  26.318  1.00  0.00           O  
ATOM   1407  OD2 ASP A 250      28.516  17.568  25.999  1.00  0.00           O1-
ATOM   1408  N   LEU A 251      29.954  20.384  30.712  1.00  0.00           N  
ATOM   1409  CA  LEU A 251      30.600  20.473  32.113  1.00  0.00           C  
ATOM   1410  C   LEU A 251      29.825  21.407  33.035  1.00  0.00           C  
ATOM   1411  O   LEU A 251      29.380  20.927  34.074  1.00  0.00           O  
ATOM   1412  CB  LEU A 251      32.091  20.845  32.019  1.00  0.00           C  
ATOM   1413  CG  LEU A 251      32.839  21.164  33.323  1.00  0.00           C  
ATOM   1414  CD1 LEU A 251      32.994  19.915  34.260  1.00  0.00           C  
ATOM   1415  CD2 LEU A 251      34.281  21.577  33.057  1.00  0.00           C  
ATOM   1416  N   LEU A 252      29.300  22.616  32.551  1.00  0.00           N  
ATOM   1417  CA  LEU A 252      28.384  23.652  33.132  1.00  0.00           C  
ATOM   1418  C   LEU A 252      26.901  23.220  33.279  1.00  0.00           C  
ATOM   1419  O   LEU A 252      26.315  23.570  34.292  1.00  0.00           O  
ATOM   1420  CB  LEU A 252      28.472  24.915  32.249  1.00  0.00           C  
ATOM   1421  CG  LEU A 252      29.885  25.525  32.133  1.00  0.00           C  
ATOM   1422  CD1 LEU A 252      29.718  26.543  31.053  1.00  0.00           C  
ATOM   1423  CD2 LEU A 252      30.445  26.103  33.488  1.00  0.00           C  
ATOM   1424  N   ASN A 253      26.325  22.773  32.134  1.00  0.00           N  
ATOM   1425  CA  ASN A 253      24.894  22.485  31.964  1.00  0.00           C  
ATOM   1426  C   ASN A 253      24.321  21.341  32.872  1.00  0.00           C  
ATOM   1427  O   ASN A 253      23.325  21.479  33.601  1.00  0.00           O  
ATOM   1428  CB  ASN A 253      24.655  22.098  30.420  1.00  0.00           C  
ATOM   1429  CG  ASN A 253      23.122  21.939  30.096  1.00  0.00           C  
ATOM   1430  ND2 ASN A 253      22.777  21.954  28.863  1.00  0.00           N  
ATOM   1431  OD1 ASN A 253      22.300  21.888  31.036  1.00  0.00           O  
ATOM   1432  N   LEU A 254      25.026  20.155  32.770  1.00  0.00           N  
ATOM   1433  CA  LEU A 254      24.748  18.867  33.559  1.00  0.00           C  
ATOM   1434  C   LEU A 254      24.666  19.237  35.013  1.00  0.00           C  
ATOM   1435  O   LEU A 254      23.648  19.073  35.682  1.00  0.00           O  
ATOM   1436  CB  LEU A 254      25.789  17.735  33.307  1.00  0.00           C  
ATOM   1437  CG  LEU A 254      25.596  16.464  34.210  1.00  0.00           C  
ATOM   1438  CD1 LEU A 254      24.303  15.760  33.713  1.00  0.00           C  
ATOM   1439  CD2 LEU A 254      26.710  15.542  34.163  1.00  0.00           C  
ATOM   1440  N   PHE A 255      25.752  19.961  35.532  1.00  0.00           N  
ATOM   1441  CA  PHE A 255      25.874  20.512  36.932  1.00  0.00           C  
ATOM   1442  C   PHE A 255      24.732  21.464  37.361  1.00  0.00           C  
ATOM   1443  O   PHE A 255      24.118  21.184  38.362  1.00  0.00           O  
ATOM   1444  CB  PHE A 255      27.256  21.200  37.247  1.00  0.00           C  
ATOM   1445  CG  PHE A 255      27.487  21.439  38.733  1.00  0.00           C  
ATOM   1446  CD1 PHE A 255      27.907  20.420  39.572  1.00  0.00           C  
ATOM   1447  CD2 PHE A 255      27.385  22.769  39.250  1.00  0.00           C  
ATOM   1448  CE1 PHE A 255      28.085  20.606  40.984  1.00  0.00           C  
ATOM   1449  CE2 PHE A 255      27.666  22.980  40.627  1.00  0.00           C  
ATOM   1450  CZ  PHE A 255      27.874  21.880  41.512  1.00  0.00           C  
ATOM   1451  N   GLN A 256      24.399  22.515  36.582  1.00  0.00           N  
ATOM   1452  CA  GLN A 256      23.342  23.488  36.877  1.00  0.00           C  
ATOM   1453  C   GLN A 256      21.933  22.863  36.756  1.00  0.00           C  
ATOM   1454  O   GLN A 256      21.020  23.287  37.497  1.00  0.00           O  
ATOM   1455  CB  GLN A 256      23.661  24.691  35.959  1.00  0.00           C  
ATOM   1456  CG  GLN A 256      22.519  25.685  35.900  1.00  0.00           C  
ATOM   1457  CD  GLN A 256      22.947  26.998  35.184  1.00  0.00           C  
ATOM   1458  NE2 GLN A 256      23.280  26.972  33.884  1.00  0.00           N  
ATOM   1459  OE1 GLN A 256      23.027  28.091  35.748  1.00  0.00           O  
ATOM   1460  N   THR A 257      21.777  21.737  35.918  1.00  0.00           N  
ATOM   1461  CA  THR A 257      20.421  21.029  35.901  1.00  0.00           C  
ATOM   1462  C   THR A 257      20.241  20.115  37.081  1.00  0.00           C  
ATOM   1463  O   THR A 257      19.185  20.143  37.712  1.00  0.00           O  
ATOM   1464  CB  THR A 257      20.392  20.053  34.665  1.00  0.00           C  
ATOM   1465  CG2 THR A 257      19.095  19.336  34.401  1.00  0.00           C  
ATOM   1466  OG1 THR A 257      20.857  20.653  33.446  1.00  0.00           O  
ATOM   1467  N   PHE A 258      21.293  19.324  37.587  1.00  0.00           N  
ATOM   1468  CA  PHE A 258      21.234  18.594  38.889  1.00  0.00           C  
ATOM   1469  C   PHE A 258      20.989  19.629  39.985  1.00  0.00           C  
ATOM   1470  O   PHE A 258      20.197  19.444  40.901  1.00  0.00           O  
ATOM   1471  CB  PHE A 258      22.580  17.847  39.124  1.00  0.00           C  
ATOM   1472  CG  PHE A 258      22.744  17.365  40.582  1.00  0.00           C  
ATOM   1473  CD1 PHE A 258      23.655  18.026  41.451  1.00  0.00           C  
ATOM   1474  CD2 PHE A 258      21.914  16.335  41.120  1.00  0.00           C  
ATOM   1475  CE1 PHE A 258      23.900  17.557  42.770  1.00  0.00           C  
ATOM   1476  CE2 PHE A 258      22.124  15.878  42.408  1.00  0.00           C  
ATOM   1477  CZ  PHE A 258      23.170  16.452  43.216  1.00  0.00           C  
ATOM   1478  N   CYS A 259      21.612  20.854  39.870  1.00  0.00           N  
ATOM   1479  CA  CYS A 259      21.406  21.973  40.861  1.00  0.00           C  
ATOM   1480  C   CYS A 259      19.980  22.593  40.886  1.00  0.00           C  
ATOM   1481  O   CYS A 259      19.556  22.950  41.960  1.00  0.00           O  
ATOM   1482  CB  CYS A 259      22.562  23.052  40.858  1.00  0.00           C  
ATOM   1483  SG  CYS A 259      24.289  22.580  41.030  1.00  0.00           S  
ATOM   1484  N   GLN A 260      19.239  22.719  39.741  1.00  0.00           N  
ATOM   1485  CA  GLN A 260      17.815  23.080  39.734  1.00  0.00           C  
ATOM   1486  C   GLN A 260      17.024  21.841  40.354  1.00  0.00           C  
ATOM   1487  O   GLN A 260      16.069  21.949  41.153  1.00  0.00           O  
ATOM   1488  CB  GLN A 260      17.423  23.244  38.252  1.00  0.00           C  
ATOM   1489  CG  GLN A 260      18.004  24.504  37.607  1.00  0.00           C  
ATOM   1490  CD  GLN A 260      17.859  24.444  36.086  1.00  0.00           C  
ATOM   1491  NE2 GLN A 260      17.362  23.387  35.456  1.00  0.00           N  
ATOM   1492  OE1 GLN A 260      18.277  25.332  35.453  1.00  0.00           O  
ATOM   1493  N   LYS A 261      17.347  20.530  39.966  1.00  0.00           N  
ATOM   1494  CA  LYS A 261      16.617  19.373  40.484  1.00  0.00           C  
ATOM   1495  C   LYS A 261      16.626  19.151  42.010  1.00  0.00           C  
ATOM   1496  O   LYS A 261      15.591  18.885  42.550  1.00  0.00           O  
ATOM   1497  CB  LYS A 261      17.190  18.122  39.786  1.00  0.00           C  
ATOM   1498  CG  LYS A 261      16.258  16.939  40.061  1.00  0.00           C  
ATOM   1499  CD  LYS A 261      16.404  15.757  39.089  1.00  0.00           C  
ATOM   1500  CE  LYS A 261      15.314  14.731  39.389  1.00  0.00           C  
ATOM   1501  NZ  LYS A 261      15.537  13.463  38.649  1.00  0.00           N1+
ATOM   1502  N   GLY A 262      17.765  19.568  42.620  1.00  0.00           N  
ATOM   1503  CA  GLY A 262      17.990  19.599  44.099  1.00  0.00           C  
ATOM   1504  C   GLY A 262      17.387  20.804  44.714  1.00  0.00           C  
ATOM   1505  O   GLY A 262      17.568  20.930  45.912  1.00  0.00           O  
ATOM   1506  N   GLY A 263      16.822  21.842  43.916  1.00  0.00           N  
ATOM   1507  CA  GLY A 263      16.223  23.110  44.451  1.00  0.00           C  
ATOM   1508  C   GLY A 263      17.163  24.125  44.998  1.00  0.00           C  
ATOM   1509  O   GLY A 263      16.711  25.180  45.443  1.00  0.00           O  
ATOM   1510  N   LEU A 264      18.537  23.843  44.903  1.00  0.00           N  
ATOM   1511  CA  LEU A 264      19.615  24.782  45.151  1.00  0.00           C  
ATOM   1512  C   LEU A 264      19.469  26.032  44.319  1.00  0.00           C  
ATOM   1513  O   LEU A 264      19.623  27.197  44.733  1.00  0.00           O  
ATOM   1514  CB  LEU A 264      21.042  24.129  44.933  1.00  0.00           C  
ATOM   1515  CG  LEU A 264      22.229  24.624  45.768  1.00  0.00           C  
ATOM   1516  CD1 LEU A 264      23.494  23.789  45.456  1.00  0.00           C  
ATOM   1517  CD2 LEU A 264      22.577  26.118  45.643  1.00  0.00           C  
ATOM   1518  N   LEU A 265      19.058  25.888  42.997  1.00  0.00           N  
ATOM   1519  CA  LEU A 265      18.675  26.844  41.953  1.00  0.00           C  
ATOM   1520  C   LEU A 265      17.118  26.766  41.728  1.00  0.00           C  
ATOM   1521  O   LEU A 265      16.634  25.655  41.645  1.00  0.00           O  
ATOM   1522  CB  LEU A 265      19.476  26.647  40.714  1.00  0.00           C  
ATOM   1523  CG  LEU A 265      21.017  26.959  40.773  1.00  0.00           C  
ATOM   1524  CD1 LEU A 265      21.704  26.840  39.380  1.00  0.00           C  
ATOM   1525  CD2 LEU A 265      21.482  28.282  41.420  1.00  0.00           C  
ATOM   1526  N   CYS A 266      16.486  27.964  41.463  1.00  0.00           N  
ATOM   1527  CA  CYS A 266      15.063  28.007  40.962  1.00  0.00           C  
ATOM   1528  C   CYS A 266      14.879  27.445  39.527  1.00  0.00           C  
ATOM   1529  O   CYS A 266      15.725  27.606  38.620  1.00  0.00           O  
ATOM   1530  CB  CYS A 266      14.498  29.435  41.124  1.00  0.00           C  
ATOM   1531  SG  CYS A 266      12.769  29.571  40.455  1.00  0.00           S  
ATOM   1532  N   THR A 267      13.693  26.752  39.273  1.00  0.00           N  
ATOM   1533  CA  THR A 267      13.074  26.192  38.043  1.00  0.00           C  
ATOM   1534  C   THR A 267      13.882  25.248  37.206  1.00  0.00           C  
ATOM   1535  O   THR A 267      15.001  25.469  36.785  1.00  0.00           O  
ATOM   1536  CB  THR A 267      12.267  27.303  37.371  1.00  0.00           C  
ATOM   1537  CG2 THR A 267      13.177  28.402  36.720  1.00  0.00           C  
ATOM   1538  OG1 THR A 267      11.562  26.741  36.276  1.00  0.00           O  
ATOM   1539  N   LEU A 268      13.231  24.092  36.836  1.00  0.00           N  
ATOM   1540  CA  LEU A 268      13.910  22.965  36.156  1.00  0.00           C  
ATOM   1541  C   LEU A 268      14.308  23.305  34.689  1.00  0.00           C  
ATOM   1542  O   LEU A 268      14.902  22.498  34.014  1.00  0.00           O  
ATOM   1543  CB  LEU A 268      12.920  21.844  36.172  1.00  0.00           C  
ATOM   1544  CG  LEU A 268      12.514  21.283  37.587  1.00  0.00           C  
ATOM   1545  CD1 LEU A 268      11.522  20.079  37.362  1.00  0.00           C  
ATOM   1546  CD2 LEU A 268      13.693  20.770  38.408  1.00  0.00           C  
ATOM   1547  N   GLN A 269      13.941  24.482  34.059  1.00  0.00           N  
ATOM   1548  CA  GLN A 269      14.063  24.808  32.656  1.00  0.00           C  
ATOM   1549  C   GLN A 269      15.565  25.116  32.336  1.00  0.00           C  
ATOM   1550  O   GLN A 269      16.353  25.452  33.210  1.00  0.00           O  
ATOM   1551  CB  GLN A 269      13.179  25.936  32.220  1.00  0.00           C  
ATOM   1552  CG  GLN A 269      13.179  27.165  33.152  1.00  0.00           C  
ATOM   1553  CD  GLN A 269      14.436  27.988  33.103  1.00  0.00           C  
ATOM   1554  NE2 GLN A 269      14.937  28.339  31.945  1.00  0.00           N  
ATOM   1555  OE1 GLN A 269      15.159  28.198  34.089  1.00  0.00           O  
ATOM   1556  N   GLY A 270      15.955  24.948  31.056  1.00  0.00           N  
ATOM   1557  CA  GLY A 270      17.365  24.915  30.672  1.00  0.00           C  
ATOM   1558  C   GLY A 270      17.921  26.330  30.689  1.00  0.00           C  
ATOM   1559  O   GLY A 270      17.636  27.059  29.773  1.00  0.00           O  
ATOM   1560  N   LYS A 271      18.800  26.675  31.715  1.00  0.00           N  
ATOM   1561  CA  LYS A 271      19.505  28.006  31.784  1.00  0.00           C  
ATOM   1562  C   LYS A 271      20.685  28.039  30.801  1.00  0.00           C  
ATOM   1563  O   LYS A 271      20.956  29.111  30.282  1.00  0.00           O  
ATOM   1564  CB  LYS A 271      19.961  28.327  33.169  1.00  0.00           C  
ATOM   1565  CG  LYS A 271      18.673  28.657  33.976  1.00  0.00           C  
ATOM   1566  CD  LYS A 271      19.001  28.641  35.518  1.00  0.00           C  
ATOM   1567  CE  LYS A 271      17.794  28.807  36.426  1.00  0.00           C  
ATOM   1568  NZ  LYS A 271      16.819  27.755  36.090  1.00  0.00           N1+
ATOM   1569  N   LEU A 272      21.436  26.895  30.661  1.00  0.00           N  
ATOM   1570  CA  LEU A 272      22.038  26.515  29.301  1.00  0.00           C  
ATOM   1571  C   LEU A 272      21.076  25.604  28.494  1.00  0.00           C  
ATOM   1572  O   LEU A 272      20.164  25.030  29.032  1.00  0.00           O  
ATOM   1573  CB  LEU A 272      23.396  25.887  29.507  1.00  0.00           C  
ATOM   1574  CG  LEU A 272      24.526  26.651  30.138  1.00  0.00           C  
ATOM   1575  CD1 LEU A 272      25.780  25.784  30.074  1.00  0.00           C  
ATOM   1576  CD2 LEU A 272      24.847  27.974  29.484  1.00  0.00           C  
ATOM   1577  N   GLN A 273      21.366  25.387  27.184  1.00  0.00           N  
ATOM   1578  CA  GLN A 273      20.789  24.320  26.320  1.00  0.00           C  
ATOM   1579  C   GLN A 273      21.758  23.990  25.157  1.00  0.00           C  
ATOM   1580  O   GLN A 273      22.426  24.866  24.599  1.00  0.00           O  
ATOM   1581  CB  GLN A 273      19.364  24.694  25.848  1.00  0.00           C  
ATOM   1582  CG  GLN A 273      19.098  26.014  25.069  1.00  0.00           C  
ATOM   1583  CD  GLN A 273      17.613  26.064  24.682  1.00  0.00           C  
ATOM   1584  NE2 GLN A 273      17.187  27.031  23.808  1.00  0.00           N  
ATOM   1585  OE1 GLN A 273      16.778  25.395  25.272  1.00  0.00           O  
ATOM   1586  N   PRO A 274      21.857  22.681  24.648  1.00  0.00           N  
ATOM   1587  CA  PRO A 274      22.666  22.257  23.546  1.00  0.00           C  
ATOM   1588  C   PRO A 274      22.090  22.646  22.214  1.00  0.00           C  
ATOM   1589  O   PRO A 274      22.502  22.099  21.220  1.00  0.00           O  
ATOM   1590  CB  PRO A 274      22.998  20.797  23.780  1.00  0.00           C  
ATOM   1591  CG  PRO A 274      21.641  20.316  24.373  1.00  0.00           C  
ATOM   1592  CD  PRO A 274      21.258  21.447  25.305  1.00  0.00           C  
ATOM   1593  N   GLU A 275      21.039  23.576  22.104  1.00  0.00           N  
ATOM   1594  CA  GLU A 275      20.533  24.014  20.853  1.00  0.00           C  
ATOM   1595  C   GLU A 275      21.442  25.004  20.072  1.00  0.00           C  
ATOM   1596  O   GLU A 275      22.035  26.007  20.475  1.00  0.00           O  
ATOM   1597  CB  GLU A 275      19.091  24.761  20.887  1.00  0.00           C  
ATOM   1598  CG  GLU A 275      17.966  24.035  21.597  1.00  0.00           C  
ATOM   1599  CD  GLU A 275      17.392  22.832  20.904  1.00  0.00           C  
ATOM   1600  OE1 GLU A 275      17.214  22.780  19.677  1.00  0.00           O  
ATOM   1601  OE2 GLU A 275      17.084  21.825  21.645  1.00  0.00           O1-
ATOM   1602  N   ASP A 276      21.523  24.604  18.764  1.00  0.00           N  
ATOM   1603  CA  ASP A 276      22.310  25.416  17.800  1.00  0.00           C  
ATOM   1604  C   ASP A 276      21.697  26.862  17.677  1.00  0.00           C  
ATOM   1605  O   ASP A 276      20.574  26.937  17.192  1.00  0.00           O  
ATOM   1606  CB  ASP A 276      22.369  24.695  16.368  1.00  0.00           C  
ATOM   1607  CG  ASP A 276      23.376  25.348  15.460  1.00  0.00           C  
ATOM   1608  OD1 ASP A 276      23.765  24.785  14.438  1.00  0.00           O  
ATOM   1609  OD2 ASP A 276      23.792  26.455  15.754  1.00  0.00           O1-
ATOM   1610  N   TRP A 277      22.437  27.942  18.128  1.00  0.00           N  
ATOM   1611  CA  TRP A 277      21.938  29.366  17.880  1.00  0.00           C  
ATOM   1612  C   TRP A 277      21.853  29.799  16.388  1.00  0.00           C  
ATOM   1613  O   TRP A 277      20.912  30.445  15.971  1.00  0.00           O  
ATOM   1614  CB  TRP A 277      22.933  30.292  18.624  1.00  0.00           C  
ATOM   1615  CG  TRP A 277      22.502  31.732  18.838  1.00  0.00           C  
ATOM   1616  CD1 TRP A 277      21.501  32.423  18.277  1.00  0.00           C  
ATOM   1617  CD2 TRP A 277      22.835  32.613  20.028  1.00  0.00           C  
ATOM   1618  CE2 TRP A 277      22.191  33.869  19.859  1.00  0.00           C  
ATOM   1619  CE3 TRP A 277      23.654  32.458  21.158  1.00  0.00           C  
ATOM   1620  NE1 TRP A 277      21.542  33.760  18.647  1.00  0.00           N  
ATOM   1621  CZ2 TRP A 277      22.376  34.958  20.719  1.00  0.00           C  
ATOM   1622  CZ3 TRP A 277      23.860  33.532  22.026  1.00  0.00           C  
ATOM   1623  CH2 TRP A 277      23.180  34.805  21.904  1.00  0.00           C  
ATOM   1624  N   THR A 278      22.790  29.231  15.523  1.00  0.00           N  
ATOM   1625  CA  THR A 278      23.046  29.532  14.124  1.00  0.00           C  
ATOM   1626  C   THR A 278      21.967  29.037  13.108  1.00  0.00           C  
ATOM   1627  O   THR A 278      22.032  29.424  11.944  1.00  0.00           O  
ATOM   1628  CB  THR A 278      24.476  29.060  13.749  1.00  0.00           C  
ATOM   1629  CG2 THR A 278      25.561  29.226  14.780  1.00  0.00           C  
ATOM   1630  OG1 THR A 278      24.342  27.710  13.448  1.00  0.00           O  
ATOM   1631  N   SER A 279      20.935  28.239  13.546  1.00  0.00           N  
ATOM   1632  CA  SER A 279      19.786  27.872  12.762  1.00  0.00           C  
ATOM   1633  C   SER A 279      18.892  29.143  12.513  1.00  0.00           C  
ATOM   1634  O   SER A 279      17.737  29.039  12.066  1.00  0.00           O  
ATOM   1635  CB  SER A 279      19.080  26.818  13.437  1.00  0.00           C  
ATOM   1636  OG  SER A 279      19.873  25.638  13.455  1.00  0.00           O  
ATOM   1637  N   LEU A 280      19.474  30.440  12.729  1.00  0.00           N  
ATOM   1638  CA  LEU A 280      18.753  31.699  12.509  1.00  0.00           C  
ATOM   1639  C   LEU A 280      18.350  32.050  11.041  1.00  0.00           C  
ATOM   1640  O   LEU A 280      18.314  33.199  10.705  1.00  0.00           O  
ATOM   1641  CB  LEU A 280      19.554  32.776  13.311  1.00  0.00           C  
ATOM   1642  CG  LEU A 280      21.101  32.954  13.305  1.00  0.00           C  
ATOM   1643  CD1 LEU A 280      21.598  33.191  11.834  1.00  0.00           C  
ATOM   1644  CD2 LEU A 280      21.635  34.041  14.245  1.00  0.00           C  
ATOM   1645  N   ASP A 281      18.136  31.061  10.113  1.00  0.00           N  
ATOM   1646  CA  ASP A 281      17.961  31.206   8.627  1.00  0.00           C  
ATOM   1647  C   ASP A 281      16.514  31.627   8.253  1.00  0.00           C  
ATOM   1648  O   ASP A 281      15.891  31.226   7.226  1.00  0.00           O  
ATOM   1649  CB  ASP A 281      18.528  30.023   7.838  1.00  0.00           C  
ATOM   1650  CG  ASP A 281      17.714  28.734   7.832  1.00  0.00           C  
ATOM   1651  OD1 ASP A 281      18.029  27.864   6.995  1.00  0.00           O  
ATOM   1652  OD2 ASP A 281      16.704  28.625   8.555  1.00  0.00           O1-
ATOM   1653  N   GLY A 282      15.908  32.541   9.085  1.00  0.00           N  
ATOM   1654  CA  GLY A 282      14.491  32.898   8.915  1.00  0.00           C  
ATOM   1655  C   GLY A 282      13.860  33.317  10.215  1.00  0.00           C  
ATOM   1656  O   GLY A 282      14.475  33.244  11.271  1.00  0.00           O  
ATOM   1657  N   PRO A 283      12.593  33.832  10.224  1.00  0.00           N  
ATOM   1658  CA  PRO A 283      11.729  34.169   9.107  1.00  0.00           C  
ATOM   1659  C   PRO A 283      12.451  35.222   8.214  1.00  0.00           C  
ATOM   1660  O   PRO A 283      13.283  36.002   8.644  1.00  0.00           O  
ATOM   1661  CB  PRO A 283      10.444  34.724   9.733  1.00  0.00           C  
ATOM   1662  CG  PRO A 283      10.340  34.052  11.122  1.00  0.00           C  
ATOM   1663  CD  PRO A 283      11.787  33.827  11.488  1.00  0.00           C  
ATOM   1664  N   LEU A 284      12.117  35.275   6.884  1.00  0.00           N  
ATOM   1665  CA  LEU A 284      12.817  36.042   5.829  1.00  0.00           C  
ATOM   1666  C   LEU A 284      12.830  37.537   6.177  1.00  0.00           C  
ATOM   1667  O   LEU A 284      13.792  38.223   6.044  1.00  0.00           O  
ATOM   1668  CB  LEU A 284      12.067  35.889   4.457  1.00  0.00           C  
ATOM   1669  CG  LEU A 284      12.670  36.716   3.203  1.00  0.00           C  
ATOM   1670  CD1 LEU A 284      14.171  36.347   2.925  1.00  0.00           C  
ATOM   1671  CD2 LEU A 284      11.810  36.355   1.930  1.00  0.00           C  
ATOM   1672  N   GLN A 285      11.747  38.060   6.798  1.00  0.00           N  
ATOM   1673  CA  GLN A 285      11.598  39.377   7.245  1.00  0.00           C  
ATOM   1674  C   GLN A 285      12.499  39.792   8.428  1.00  0.00           C  
ATOM   1675  O   GLN A 285      12.929  40.927   8.420  1.00  0.00           O  
ATOM   1676  CB  GLN A 285      10.117  39.614   7.586  1.00  0.00           C  
ATOM   1677  CG  GLN A 285       9.694  41.026   8.080  1.00  0.00           C  
ATOM   1678  CD  GLN A 285       9.869  42.135   7.092  1.00  0.00           C  
ATOM   1679  NE2 GLN A 285       9.884  43.429   7.546  1.00  0.00           N  
ATOM   1680  OE1 GLN A 285      10.017  41.998   5.879  1.00  0.00           O  
ATOM   1681  N   GLY A 286      12.997  38.780   9.170  1.00  0.00           N  
ATOM   1682  CA  GLY A 286      13.823  38.872  10.352  1.00  0.00           C  
ATOM   1683  C   GLY A 286      15.324  39.018   9.870  1.00  0.00           C  
ATOM   1684  O   GLY A 286      16.146  39.654  10.536  1.00  0.00           O  
ATOM   1685  N   LEU A 287      15.656  38.583   8.554  1.00  0.00           N  
ATOM   1686  CA  LEU A 287      17.099  38.602   8.069  1.00  0.00           C  
ATOM   1687  C   LEU A 287      17.468  40.029   7.579  1.00  0.00           C  
ATOM   1688  O   LEU A 287      18.623  40.200   7.186  1.00  0.00           O  
ATOM   1689  CB  LEU A 287      17.179  37.545   7.009  1.00  0.00           C  
ATOM   1690  CG  LEU A 287      16.933  36.063   7.333  1.00  0.00           C  
ATOM   1691  CD1 LEU A 287      17.483  35.169   6.213  1.00  0.00           C  
ATOM   1692  CD2 LEU A 287      17.588  35.585   8.646  1.00  0.00           C  
ATOM   1693  N   GLN A 288      16.585  41.071   7.480  1.00  0.00           N  
ATOM   1694  CA  GLN A 288      16.772  42.379   6.718  1.00  0.00           C  
ATOM   1695  C   GLN A 288      17.528  43.426   7.438  1.00  0.00           C  
ATOM   1696  O   GLN A 288      17.889  44.462   6.832  1.00  0.00           O  
ATOM   1697  CB  GLN A 288      15.446  42.998   6.238  1.00  0.00           C  
ATOM   1698  CG  GLN A 288      14.542  41.894   5.650  1.00  0.00           C  
ATOM   1699  CD  GLN A 288      14.957  41.348   4.299  1.00  0.00           C  
ATOM   1700  NE2 GLN A 288      14.970  40.022   4.131  1.00  0.00           N  
ATOM   1701  OE1 GLN A 288      15.485  42.074   3.457  1.00  0.00           O  
ATOM   1702  N   THR A 289      17.718  43.343   8.787  1.00  0.00           N  
ATOM   1703  CA  THR A 289      18.287  44.370   9.649  1.00  0.00           C  
ATOM   1704  C   THR A 289      19.799  44.339   9.967  1.00  0.00           C  
ATOM   1705  O   THR A 289      20.357  43.255  10.009  1.00  0.00           O  
ATOM   1706  CB  THR A 289      17.593  44.323  11.050  1.00  0.00           C  
ATOM   1707  CG2 THR A 289      16.073  44.597  10.830  1.00  0.00           C  
ATOM   1708  OG1 THR A 289      17.798  43.085  11.666  1.00  0.00           O  
ATOM   1709  N   LEU A 290      20.488  45.535  10.296  1.00  0.00           N  
ATOM   1710  CA  LEU A 290      21.867  45.766  10.477  1.00  0.00           C  
ATOM   1711  C   LEU A 290      22.392  45.386  11.895  1.00  0.00           C  
ATOM   1712  O   LEU A 290      21.632  45.526  12.866  1.00  0.00           O  
ATOM   1713  CB  LEU A 290      22.148  47.224  10.128  1.00  0.00           C  
ATOM   1714  CG  LEU A 290      21.737  47.804   8.758  1.00  0.00           C  
ATOM   1715  CD1 LEU A 290      22.141  49.267   8.839  1.00  0.00           C  
ATOM   1716  CD2 LEU A 290      22.312  47.204   7.483  1.00  0.00           C  
ATOM   1717  N   LEU A 291      23.649  44.918  12.161  1.00  0.00           N  
ATOM   1718  CA  LEU A 291      24.519  44.256  11.170  1.00  0.00           C  
ATOM   1719  C   LEU A 291      23.931  42.936  10.607  1.00  0.00           C  
ATOM   1720  O   LEU A 291      23.315  42.227  11.348  1.00  0.00           O  
ATOM   1721  CB  LEU A 291      25.966  44.074  11.752  1.00  0.00           C  
ATOM   1722  CG  LEU A 291      26.662  45.367  12.151  1.00  0.00           C  
ATOM   1723  CD1 LEU A 291      27.940  44.988  12.929  1.00  0.00           C  
ATOM   1724  CD2 LEU A 291      27.189  46.318  11.090  1.00  0.00           C  
ATOM   1725  N   LEU A 292      24.204  42.609   9.263  1.00  0.00           N  
ATOM   1726  CA  LEU A 292      23.616  41.404   8.626  1.00  0.00           C  
ATOM   1727  C   LEU A 292      24.433  40.168   8.966  1.00  0.00           C  
ATOM   1728  O   LEU A 292      25.634  40.227   9.208  1.00  0.00           O  
ATOM   1729  CB  LEU A 292      23.423  41.585   7.164  1.00  0.00           C  
ATOM   1730  CG  LEU A 292      22.532  42.812   6.880  1.00  0.00           C  
ATOM   1731  CD1 LEU A 292      22.879  43.566   5.520  1.00  0.00           C  
ATOM   1732  CD2 LEU A 292      21.097  42.388   6.817  1.00  0.00           C  
ATOM   1733  N   MET A 293      23.700  38.977   9.127  1.00  0.00           N  
ATOM   1734  CA  MET A 293      24.252  37.714   9.701  1.00  0.00           C  
ATOM   1735  C   MET A 293      24.282  36.532   8.729  1.00  0.00           C  
ATOM   1736  O   MET A 293      25.254  35.748   8.670  1.00  0.00           O  
ATOM   1737  CB  MET A 293      23.571  37.366  10.983  1.00  0.00           C  
ATOM   1738  CG  MET A 293      23.780  38.305  12.171  1.00  0.00           C  
ATOM   1739  SD  MET A 293      23.128  37.844  13.747  1.00  0.00           S  
ATOM   1740  CE  MET A 293      21.365  38.045  13.730  1.00  0.00           C  
ATOM   1741  N   VAL A 294      23.245  36.497   7.818  1.00  0.00           N  
ATOM   1742  CA  VAL A 294      22.963  35.544   6.784  1.00  0.00           C  
ATOM   1743  C   VAL A 294      22.910  36.183   5.362  1.00  0.00           C  
ATOM   1744  O   VAL A 294      23.565  35.677   4.497  1.00  0.00           O  
ATOM   1745  CB  VAL A 294      21.584  34.905   7.084  1.00  0.00           C  
ATOM   1746  CG1 VAL A 294      21.126  33.872   6.023  1.00  0.00           C  
ATOM   1747  CG2 VAL A 294      21.545  34.331   8.565  1.00  0.00           C  
ATOM   1748  N   LEU A 295      22.135  37.394   5.106  1.00  0.00           N  
ATOM   1749  CA  LEU A 295      22.033  38.041   3.771  1.00  0.00           C  
ATOM   1750  C   LEU A 295      23.489  38.442   3.181  1.00  0.00           C  
ATOM   1751  O   LEU A 295      24.232  39.003   3.959  1.00  0.00           O  
ATOM   1752  CB  LEU A 295      21.033  39.224   3.857  1.00  0.00           C  
ATOM   1753  CG  LEU A 295      19.556  38.821   3.841  1.00  0.00           C  
ATOM   1754  CD1 LEU A 295      18.720  40.040   3.903  1.00  0.00           C  
ATOM   1755  CD2 LEU A 295      19.017  38.101   2.589  1.00  0.00           C  
ATOM   1756  N   ARG A 296      23.902  38.201   1.898  1.00  0.00           N  
ATOM   1757  CA  ARG A 296      23.413  37.324   0.854  1.00  0.00           C  
ATOM   1758  C   ARG A 296      23.913  35.906   1.206  1.00  0.00           C  
ATOM   1759  O   ARG A 296      23.237  34.957   0.890  1.00  0.00           O  
ATOM   1760  CB  ARG A 296      23.960  37.786  -0.484  1.00  0.00           C  
ATOM   1761  CG  ARG A 296      23.282  37.001  -1.632  1.00  0.00           C  
ATOM   1762  CD  ARG A 296      23.682  37.657  -2.995  1.00  0.00           C  
ATOM   1763  NE  ARG A 296      23.083  36.851  -4.076  1.00  0.00           N  
ATOM   1764  CZ  ARG A 296      23.474  35.690  -4.520  1.00  0.00           C  
ATOM   1765  NH1 ARG A 296      24.484  35.020  -4.048  1.00  0.00           N1+
ATOM   1766  NH2 ARG A 296      22.890  35.137  -5.504  1.00  0.00           N  
ATOM   1767  N   GLN A 297      25.144  35.698   1.795  1.00  0.00           N  
ATOM   1768  CA  GLN A 297      25.921  34.440   1.827  1.00  0.00           C  
ATOM   1769  C   GLN A 297      26.901  34.403   3.008  1.00  0.00           C  
ATOM   1770  O   GLN A 297      27.911  33.757   3.061  1.00  0.00           O  
ATOM   1771  CB  GLN A 297      26.545  34.124   0.400  1.00  0.00           C  
ATOM   1772  CG  GLN A 297      27.612  35.114  -0.132  1.00  0.00           C  
ATOM   1773  CD  GLN A 297      26.980  36.021  -1.196  1.00  0.00           C  
ATOM   1774  NE2 GLN A 297      27.520  37.267  -1.296  1.00  0.00           N  
ATOM   1775  OE1 GLN A 297      26.143  35.734  -2.000  1.00  0.00           O  
ATOM   1776  N   ALA A 298      26.588  35.180   4.098  1.00  0.00           N  
ATOM   1777  CA  ALA A 298      27.511  35.428   5.195  1.00  0.00           C  
ATOM   1778  C   ALA A 298      27.330  34.341   6.326  1.00  0.00           C  
ATOM   1779  O   ALA A 298      26.567  33.389   6.320  1.00  0.00           O  
ATOM   1780  CB  ALA A 298      27.337  36.846   5.677  1.00  0.00           C  
ATOM   1781  N   SER A 299      28.148  34.452   7.441  1.00  0.00           N  
ATOM   1782  CA  SER A 299      28.601  33.334   8.245  1.00  0.00           C  
ATOM   1783  C   SER A 299      27.676  32.655   9.201  1.00  0.00           C  
ATOM   1784  O   SER A 299      27.994  31.569   9.710  1.00  0.00           O  
ATOM   1785  CB  SER A 299      29.795  33.875   9.135  1.00  0.00           C  
ATOM   1786  OG  SER A 299      29.350  34.884  10.033  1.00  0.00           O  
ATOM   1787  N   GLY A 300      26.474  33.277   9.534  1.00  0.00           N  
ATOM   1788  CA  GLY A 300      25.529  32.672  10.457  1.00  0.00           C  
ATOM   1789  C   GLY A 300      25.773  33.034  11.939  1.00  0.00           C  
ATOM   1790  O   GLY A 300      24.953  32.686  12.781  1.00  0.00           O  
ATOM   1791  N   ARG A 301      26.944  33.760  12.285  1.00  0.00           N  
ATOM   1792  CA  ARG A 301      27.417  34.144  13.653  1.00  0.00           C  
ATOM   1793  C   ARG A 301      26.512  35.220  14.364  1.00  0.00           C  
ATOM   1794  O   ARG A 301      26.573  36.366  13.992  1.00  0.00           O  
ATOM   1795  CB  ARG A 301      28.847  34.720  13.609  1.00  0.00           C  
ATOM   1796  CG  ARG A 301      29.851  33.710  13.095  1.00  0.00           C  
ATOM   1797  CD  ARG A 301      31.223  34.335  12.801  1.00  0.00           C  
ATOM   1798  NE  ARG A 301      32.199  33.308  12.276  1.00  0.00           N  
ATOM   1799  CZ  ARG A 301      33.465  33.559  11.978  1.00  0.00           C  
ATOM   1800  NH1 ARG A 301      34.211  32.574  11.496  1.00  0.00           N1+
ATOM   1801  NH2 ARG A 301      34.014  34.691  12.219  1.00  0.00           N  
ATOM   1802  N   PRO A 302      25.893  34.867  15.566  1.00  0.00           N  
ATOM   1803  CA  PRO A 302      25.054  35.783  16.172  1.00  0.00           C  
ATOM   1804  C   PRO A 302      25.808  36.954  16.903  1.00  0.00           C  
ATOM   1805  O   PRO A 302      26.980  36.804  17.135  1.00  0.00           O  
ATOM   1806  CB  PRO A 302      24.140  35.029  17.211  1.00  0.00           C  
ATOM   1807  CG  PRO A 302      24.589  33.545  17.085  1.00  0.00           C  
ATOM   1808  CD  PRO A 302      25.971  33.654  16.307  1.00  0.00           C  
ATOM   1809  N   HIS A 303      25.116  38.038  17.284  1.00  0.00           N  
ATOM   1810  CA  HIS A 303      25.720  39.213  18.001  1.00  0.00           C  
ATOM   1811  C   HIS A 303      26.087  38.958  19.433  1.00  0.00           C  
ATOM   1812  O   HIS A 303      25.287  38.469  20.209  1.00  0.00           O  
ATOM   1813  CB  HIS A 303      24.871  40.490  17.729  1.00  0.00           C  
ATOM   1814  CG  HIS A 303      24.571  40.643  16.231  1.00  0.00           C  
ATOM   1815  CD2 HIS A 303      25.346  40.211  15.202  1.00  0.00           C  
ATOM   1816  ND1 HIS A 303      23.372  41.136  15.790  1.00  0.00           N  
ATOM   1817  CE1 HIS A 303      23.575  41.158  14.423  1.00  0.00           C  
ATOM   1818  NE2 HIS A 303      24.757  40.714  14.082  1.00  0.00           N  
ATOM   1819  N   GLY A 304      27.299  39.372  19.835  1.00  0.00           N  
ATOM   1820  CA  GLY A 304      27.860  39.135  21.148  1.00  0.00           C  
ATOM   1821  C   GLY A 304      29.341  39.324  21.061  1.00  0.00           C  
ATOM   1822  O   GLY A 304      29.984  39.167  19.988  1.00  0.00           O  
ATOM   1823  N   SER A 305      30.015  39.418  22.247  1.00  0.00           N  
ATOM   1824  CA  SER A 305      31.498  39.424  22.357  1.00  0.00           C  
ATOM   1825  C   SER A 305      32.192  38.195  21.782  1.00  0.00           C  
ATOM   1826  O   SER A 305      33.320  38.307  21.290  1.00  0.00           O  
ATOM   1827  CB  SER A 305      31.820  39.482  23.895  1.00  0.00           C  
ATOM   1828  OG  SER A 305      31.113  38.509  24.604  1.00  0.00           O  
ATOM   1829  N   HIS A 306      31.611  36.970  21.721  1.00  0.00           N  
ATOM   1830  CA  HIS A 306      32.149  35.769  21.050  1.00  0.00           C  
ATOM   1831  C   HIS A 306      32.566  36.023  19.548  1.00  0.00           C  
ATOM   1832  O   HIS A 306      33.575  35.506  19.086  1.00  0.00           O  
ATOM   1833  CB  HIS A 306      31.248  34.515  21.134  1.00  0.00           C  
ATOM   1834  CG  HIS A 306      29.871  34.762  20.575  1.00  0.00           C  
ATOM   1835  CD2 HIS A 306      29.566  34.824  19.283  1.00  0.00           C  
ATOM   1836  ND1 HIS A 306      28.796  35.054  21.358  1.00  0.00           N  
ATOM   1837  CE1 HIS A 306      27.855  35.334  20.479  1.00  0.00           C  
ATOM   1838  NE2 HIS A 306      28.271  35.268  19.259  1.00  0.00           N  
ATOM   1839  N   GLY A 307      31.881  36.977  18.800  1.00  0.00           N  
ATOM   1840  CA  GLY A 307      32.340  37.424  17.485  1.00  0.00           C  
ATOM   1841  C   GLY A 307      33.787  37.926  17.390  1.00  0.00           C  
ATOM   1842  O   GLY A 307      34.509  37.714  16.434  1.00  0.00           O  
ATOM   1843  N   LEU A 308      34.314  38.560  18.456  1.00  0.00           N  
ATOM   1844  CA  LEU A 308      35.591  39.176  18.544  1.00  0.00           C  
ATOM   1845  C   LEU A 308      36.714  38.162  18.543  1.00  0.00           C  
ATOM   1846  O   LEU A 308      37.601  38.220  17.761  1.00  0.00           O  
ATOM   1847  CB  LEU A 308      35.715  40.005  19.889  1.00  0.00           C  
ATOM   1848  CG  LEU A 308      34.771  41.191  20.035  1.00  0.00           C  
ATOM   1849  CD1 LEU A 308      35.114  41.742  21.416  1.00  0.00           C  
ATOM   1850  CD2 LEU A 308      35.130  42.220  18.981  1.00  0.00           C  
ATOM   1851  N   PHE A 309      36.630  37.072  19.366  1.00  0.00           N  
ATOM   1852  CA  PHE A 309      37.443  35.872  19.401  1.00  0.00           C  
ATOM   1853  C   PHE A 309      37.358  34.964  18.148  1.00  0.00           C  
ATOM   1854  O   PHE A 309      38.413  34.429  17.736  1.00  0.00           O  
ATOM   1855  CB  PHE A 309      36.951  35.120  20.655  1.00  0.00           C  
ATOM   1856  CG  PHE A 309      37.296  35.870  21.939  1.00  0.00           C  
ATOM   1857  CD1 PHE A 309      38.478  35.527  22.676  1.00  0.00           C  
ATOM   1858  CD2 PHE A 309      36.444  36.897  22.415  1.00  0.00           C  
ATOM   1859  CE1 PHE A 309      38.604  36.011  23.966  1.00  0.00           C  
ATOM   1860  CE2 PHE A 309      36.656  37.447  23.717  1.00  0.00           C  
ATOM   1861  CZ  PHE A 309      37.746  36.994  24.407  1.00  0.00           C  
ATOM   1862  N   LEU A 310      36.188  34.831  17.435  1.00  0.00           N  
ATOM   1863  CA  LEU A 310      36.041  34.043  16.229  1.00  0.00           C  
ATOM   1864  C   LEU A 310      36.994  34.541  15.100  1.00  0.00           C  
ATOM   1865  O   LEU A 310      37.710  33.785  14.386  1.00  0.00           O  
ATOM   1866  CB  LEU A 310      34.598  34.028  15.778  1.00  0.00           C  
ATOM   1867  CG  LEU A 310      33.693  33.178  16.712  1.00  0.00           C  
ATOM   1868  CD1 LEU A 310      32.160  33.410  16.543  1.00  0.00           C  
ATOM   1869  CD2 LEU A 310      33.996  31.700  16.614  1.00  0.00           C  
ATOM   1870  N   ARG A 311      37.132  35.899  14.970  1.00  0.00           N  
ATOM   1871  CA  ARG A 311      37.981  36.589  14.017  1.00  0.00           C  
ATOM   1872  C   ARG A 311      39.429  36.249  14.185  1.00  0.00           C  
ATOM   1873  O   ARG A 311      40.127  36.474  13.248  1.00  0.00           O  
ATOM   1874  CB  ARG A 311      37.552  38.064  14.022  1.00  0.00           C  
ATOM   1875  CG  ARG A 311      38.411  39.019  13.163  1.00  0.00           C  
ATOM   1876  CD  ARG A 311      37.793  40.439  13.287  1.00  0.00           C  
ATOM   1877  NE  ARG A 311      38.642  41.338  12.469  1.00  0.00           N  
ATOM   1878  CZ  ARG A 311      38.765  42.668  12.442  1.00  0.00           C  
ATOM   1879  NH1 ARG A 311      39.769  43.141  11.730  1.00  0.00           N1+
ATOM   1880  NH2 ARG A 311      38.043  43.460  13.144  1.00  0.00           N  
ATOM   1881  N   TYR A 312      39.838  35.635  15.341  1.00  0.00           N  
ATOM   1882  CA  TYR A 312      41.230  35.242  15.538  1.00  0.00           C  
ATOM   1883  C   TYR A 312      41.378  33.792  15.814  1.00  0.00           C  
ATOM   1884  O   TYR A 312      42.400  33.404  16.344  1.00  0.00           O  
ATOM   1885  CB  TYR A 312      41.889  36.081  16.610  1.00  0.00           C  
ATOM   1886  CG  TYR A 312      41.767  37.621  16.169  1.00  0.00           C  
ATOM   1887  CD1 TYR A 312      40.731  38.418  16.737  1.00  0.00           C  
ATOM   1888  CD2 TYR A 312      42.644  38.089  15.149  1.00  0.00           C  
ATOM   1889  CE1 TYR A 312      40.665  39.732  16.378  1.00  0.00           C  
ATOM   1890  CE2 TYR A 312      42.449  39.451  14.744  1.00  0.00           C  
ATOM   1891  CZ  TYR A 312      41.473  40.280  15.375  1.00  0.00           C  
ATOM   1892  OH  TYR A 312      41.271  41.537  14.948  1.00  0.00           O  
ATOM   1893  N   ARG A 313      40.308  32.996  15.287  1.00  0.00           N  
ATOM   1894  CA  ARG A 313      40.201  31.591  15.206  1.00  0.00           C  
ATOM   1895  C   ARG A 313      39.908  30.823  16.550  1.00  0.00           C  
ATOM   1896  O   ARG A 313      40.175  29.639  16.662  1.00  0.00           O  
ATOM   1897  CB  ARG A 313      41.337  31.020  14.398  1.00  0.00           C  
ATOM   1898  CG  ARG A 313      41.214  31.410  12.886  1.00  0.00           C  
ATOM   1899  CD  ARG A 313      42.432  31.059  12.028  1.00  0.00           C  
ATOM   1900  NE  ARG A 313      42.585  29.606  11.871  1.00  0.00           N  
ATOM   1901  CZ  ARG A 313      42.085  28.783  10.977  1.00  0.00           C  
ATOM   1902  NH1 ARG A 313      42.367  27.510  11.086  1.00  0.00           N1+
ATOM   1903  NH2 ARG A 313      41.263  29.191  10.064  1.00  0.00           N  
ATOM   1904  N   VAL A 314      39.516  31.583  17.595  1.00  0.00           N  
ATOM   1905  CA  VAL A 314      39.305  31.101  18.989  1.00  0.00           C  
ATOM   1906  C   VAL A 314      37.807  30.826  19.095  1.00  0.00           C  
ATOM   1907  O   VAL A 314      36.955  31.593  18.603  1.00  0.00           O  
ATOM   1908  CB  VAL A 314      39.854  32.153  20.076  1.00  0.00           C  
ATOM   1909  CG1 VAL A 314      39.362  31.720  21.424  1.00  0.00           C  
ATOM   1910  CG2 VAL A 314      41.394  32.278  20.094  1.00  0.00           C  
ATOM   1911  N   GLU A 315      37.517  29.565  19.731  1.00  0.00           N  
ATOM   1912  CA  GLU A 315      36.120  29.147  20.010  1.00  0.00           C  
ATOM   1913  C   GLU A 315      35.437  29.786  21.149  1.00  0.00           C  
ATOM   1914  O   GLU A 315      35.967  29.790  22.241  1.00  0.00           O  
ATOM   1915  CB  GLU A 315      35.947  27.577  20.040  1.00  0.00           C  
ATOM   1916  CG  GLU A 315      36.899  26.911  19.029  1.00  0.00           C  
ATOM   1917  CD  GLU A 315      36.375  27.082  17.548  1.00  0.00           C  
ATOM   1918  OE1 GLU A 315      37.061  26.575  16.617  1.00  0.00           O  
ATOM   1919  OE2 GLU A 315      35.293  27.744  17.262  1.00  0.00           O1-
ATOM   1920  N   ALA A 316      34.279  30.472  21.033  1.00  0.00           N  
ATOM   1921  CA  ALA A 316      33.688  31.379  22.030  1.00  0.00           C  
ATOM   1922  C   ALA A 316      32.146  31.263  22.022  1.00  0.00           C  
ATOM   1923  O   ALA A 316      31.472  30.682  21.135  1.00  0.00           O  
ATOM   1924  CB  ALA A 316      34.181  32.813  21.639  1.00  0.00           C  
ATOM   1925  N   LEU A 317      31.597  31.780  23.174  1.00  0.00           N  
ATOM   1926  CA  LEU A 317      30.221  31.884  23.567  1.00  0.00           C  
ATOM   1927  C   LEU A 317      30.025  33.040  24.572  1.00  0.00           C  
ATOM   1928  O   LEU A 317      30.649  32.945  25.649  1.00  0.00           O  
ATOM   1929  CB  LEU A 317      29.685  30.569  24.111  1.00  0.00           C  
ATOM   1930  CG  LEU A 317      28.337  30.567  24.821  1.00  0.00           C  
ATOM   1931  CD1 LEU A 317      27.238  31.078  23.918  1.00  0.00           C  
ATOM   1932  CD2 LEU A 317      27.929  29.222  25.372  1.00  0.00           C  
ATOM   1933  N   THR A 318      29.120  34.102  24.299  1.00  0.00           N  
ATOM   1934  CA  THR A 318      28.626  35.089  25.289  1.00  0.00           C  
ATOM   1935  C   THR A 318      27.815  34.425  26.357  1.00  0.00           C  
ATOM   1936  O   THR A 318      26.917  33.688  26.025  1.00  0.00           O  
ATOM   1937  CB  THR A 318      27.877  36.169  24.575  1.00  0.00           C  
ATOM   1938  CG2 THR A 318      26.494  35.918  23.964  1.00  0.00           C  
ATOM   1939  OG1 THR A 318      27.458  37.193  25.432  1.00  0.00           O  
ATOM   1940  N   LEU A 319      28.174  34.644  27.673  1.00  0.00           N  
ATOM   1941  CA  LEU A 319      27.551  33.907  28.788  1.00  0.00           C  
ATOM   1942  C   LEU A 319      26.328  34.631  29.319  1.00  0.00           C  
ATOM   1943  O   LEU A 319      25.896  34.263  30.419  1.00  0.00           O  
ATOM   1944  CB  LEU A 319      28.424  33.386  29.954  1.00  0.00           C  
ATOM   1945  CG  LEU A 319      29.599  32.441  29.581  1.00  0.00           C  
ATOM   1946  CD1 LEU A 319      30.276  32.068  30.912  1.00  0.00           C  
ATOM   1947  CD2 LEU A 319      29.089  31.221  28.889  1.00  0.00           C  
ATOM   1948  N   ARG A 320      25.750  35.711  28.637  1.00  0.00           N  
ATOM   1949  CA  ARG A 320      24.468  36.410  28.991  1.00  0.00           C  
ATOM   1950  C   ARG A 320      23.257  35.552  29.215  1.00  0.00           C  
ATOM   1951  O   ARG A 320      23.172  34.420  28.801  1.00  0.00           O  
ATOM   1952  CB  ARG A 320      24.151  37.528  27.899  1.00  0.00           C  
ATOM   1953  CG  ARG A 320      23.797  36.954  26.468  1.00  0.00           C  
ATOM   1954  CD  ARG A 320      23.677  38.054  25.380  1.00  0.00           C  
ATOM   1955  NE  ARG A 320      24.977  38.763  24.978  1.00  0.00           N  
ATOM   1956  CZ  ARG A 320      24.987  39.967  24.326  1.00  0.00           C  
ATOM   1957  NH1 ARG A 320      26.157  40.415  24.039  1.00  0.00           N1+
ATOM   1958  NH2 ARG A 320      23.952  40.677  23.982  1.00  0.00           N  
ATOM   1959  N   GLY A 321      22.234  36.144  29.901  1.00  0.00           N  
ATOM   1960  CA  GLY A 321      20.788  35.907  29.711  1.00  0.00           C  
ATOM   1961  C   GLY A 321      20.320  36.405  28.341  1.00  0.00           C  
ATOM   1962  O   GLY A 321      20.606  37.487  27.920  1.00  0.00           O  
ATOM   1963  N   ILE A 322      19.752  35.547  27.452  1.00  0.00           N  
ATOM   1964  CA  ILE A 322      19.482  35.853  26.020  1.00  0.00           C  
ATOM   1965  C   ILE A 322      18.259  36.764  25.851  1.00  0.00           C  
ATOM   1966  O   ILE A 322      17.267  36.659  26.558  1.00  0.00           O  
ATOM   1967  CB  ILE A 322      19.348  34.513  25.197  1.00  0.00           C  
ATOM   1968  CG1 ILE A 322      19.547  34.734  23.668  1.00  0.00           C  
ATOM   1969  CG2 ILE A 322      17.995  33.818  25.338  1.00  0.00           C  
ATOM   1970  CD1 ILE A 322      20.283  33.470  23.095  1.00  0.00           C  
ATOM   1971  N   ASN A 323      18.274  37.534  24.756  1.00  0.00           N  
ATOM   1972  CA  ASN A 323      17.123  38.353  24.370  1.00  0.00           C  
ATOM   1973  C   ASN A 323      16.676  39.435  25.365  1.00  0.00           C  
ATOM   1974  O   ASN A 323      15.715  40.170  25.130  1.00  0.00           O  
ATOM   1975  CB  ASN A 323      15.944  37.517  23.729  1.00  0.00           C  
ATOM   1976  CG  ASN A 323      16.364  36.659  22.570  1.00  0.00           C  
ATOM   1977  ND2 ASN A 323      16.035  35.376  22.666  1.00  0.00           N  
ATOM   1978  OD1 ASN A 323      16.970  37.167  21.647  1.00  0.00           O  
ATOM   1979  N   SER A 324      17.377  39.633  26.515  1.00  0.00           N  
ATOM   1980  CA  SER A 324      16.714  40.347  27.613  1.00  0.00           C  
ATOM   1981  C   SER A 324      16.607  41.856  27.498  1.00  0.00           C  
ATOM   1982  O   SER A 324      17.482  42.473  26.890  1.00  0.00           O  
ATOM   1983  CB  SER A 324      17.410  40.133  28.942  1.00  0.00           C  
ATOM   1984  OG  SER A 324      16.718  40.833  30.051  1.00  0.00           O  
ATOM   1985  N   PHE A 325      15.462  42.472  27.993  1.00  0.00           N  
ATOM   1986  CA  PHE A 325      15.166  43.950  27.977  1.00  0.00           C  
ATOM   1987  C   PHE A 325      16.080  44.733  28.979  1.00  0.00           C  
ATOM   1988  O   PHE A 325      16.010  45.923  28.970  1.00  0.00           O  
ATOM   1989  CB  PHE A 325      13.650  44.113  28.182  1.00  0.00           C  
ATOM   1990  CG  PHE A 325      12.723  43.315  27.281  1.00  0.00           C  
ATOM   1991  CD1 PHE A 325      13.013  43.105  25.927  1.00  0.00           C  
ATOM   1992  CD2 PHE A 325      11.553  42.789  27.865  1.00  0.00           C  
ATOM   1993  CE1 PHE A 325      12.193  42.392  25.037  1.00  0.00           C  
ATOM   1994  CE2 PHE A 325      10.611  42.160  27.040  1.00  0.00           C  
ATOM   1995  CZ  PHE A 325      10.936  42.015  25.620  1.00  0.00           C  
ATOM   1996  N   ARG A 326      16.803  43.894  29.823  1.00  0.00           N  
ATOM   1997  CA  ARG A 326      17.655  44.259  30.972  1.00  0.00           C  
ATOM   1998  C   ARG A 326      16.899  44.900  32.139  1.00  0.00           C  
ATOM   1999  O   ARG A 326      16.282  45.907  32.002  1.00  0.00           O  
ATOM   2000  CB  ARG A 326      18.841  45.104  30.442  1.00  0.00           C  
ATOM   2001  CG  ARG A 326      19.826  44.458  29.485  1.00  0.00           C  
ATOM   2002  CD  ARG A 326      20.307  43.029  29.782  1.00  0.00           C  
ATOM   2003  NE  ARG A 326      21.066  42.916  31.017  1.00  0.00           N  
ATOM   2004  CZ  ARG A 326      21.467  41.858  31.607  1.00  0.00           C  
ATOM   2005  NH1 ARG A 326      22.086  41.972  32.781  1.00  0.00           N1+
ATOM   2006  NH2 ARG A 326      21.198  40.706  31.042  1.00  0.00           N  
ATOM   2007  N   GLN A 327      17.021  44.305  33.418  1.00  0.00           N  
ATOM   2008  CA  GLN A 327      16.303  44.800  34.579  1.00  0.00           C  
ATOM   2009  C   GLN A 327      16.958  45.839  35.503  1.00  0.00           C  
ATOM   2010  O   GLN A 327      16.373  46.122  36.524  1.00  0.00           O  
ATOM   2011  CB  GLN A 327      15.727  43.629  35.351  1.00  0.00           C  
ATOM   2012  CG  GLN A 327      14.563  42.852  34.641  1.00  0.00           C  
ATOM   2013  CD  GLN A 327      15.088  41.663  33.774  1.00  0.00           C  
ATOM   2014  NE2 GLN A 327      14.354  41.205  32.773  1.00  0.00           N  
ATOM   2015  OE1 GLN A 327      16.152  41.125  34.044  1.00  0.00           O  
ATOM   2016  N   TYR A 328      18.175  46.482  35.273  1.00  0.00           N  
ATOM   2017  CA  TYR A 328      19.247  46.084  34.352  1.00  0.00           C  
ATOM   2018  C   TYR A 328      20.002  44.817  34.783  1.00  0.00           C  
ATOM   2019  O   TYR A 328      20.744  44.198  34.054  1.00  0.00           O  
ATOM   2020  CB  TYR A 328      20.100  47.298  34.293  1.00  0.00           C  
ATOM   2021  CG  TYR A 328      21.218  47.312  33.241  1.00  0.00           C  
ATOM   2022  CD1 TYR A 328      20.881  47.611  31.911  1.00  0.00           C  
ATOM   2023  CD2 TYR A 328      22.572  46.942  33.624  1.00  0.00           C  
ATOM   2024  CE1 TYR A 328      21.831  47.459  30.900  1.00  0.00           C  
ATOM   2025  CE2 TYR A 328      23.595  46.872  32.614  1.00  0.00           C  
ATOM   2026  CZ  TYR A 328      23.225  47.157  31.312  1.00  0.00           C  
ATOM   2027  OH  TYR A 328      24.144  47.090  30.303  1.00  0.00           O  
ATOM   2028  N   LYS A 329      19.857  44.372  36.076  1.00  0.00           N  
ATOM   2029  CA  LYS A 329      20.551  43.253  36.674  1.00  0.00           C  
ATOM   2030  C   LYS A 329      19.771  42.493  37.760  1.00  0.00           C  
ATOM   2031  O   LYS A 329      18.745  42.998  38.255  1.00  0.00           O  
ATOM   2032  CB  LYS A 329      21.839  43.807  37.287  1.00  0.00           C  
ATOM   2033  CG  LYS A 329      21.669  44.771  38.479  1.00  0.00           C  
ATOM   2034  CD  LYS A 329      22.812  44.730  39.448  1.00  0.00           C  
ATOM   2035  CE  LYS A 329      22.791  45.880  40.444  1.00  0.00           C  
ATOM   2036  NZ  LYS A 329      23.928  45.991  41.369  1.00  0.00           N1+
ATOM   2037  N   TYR A 330      20.434  41.357  38.185  1.00  0.00           N  
ATOM   2038  CA  TYR A 330      20.241  40.588  39.444  1.00  0.00           C  
ATOM   2039  C   TYR A 330      21.651  40.033  39.893  1.00  0.00           C  
ATOM   2040  O   TYR A 330      22.542  39.925  39.096  1.00  0.00           O  
ATOM   2041  CB  TYR A 330      19.148  39.478  39.289  1.00  0.00           C  
ATOM   2042  CG  TYR A 330      17.679  39.975  38.998  1.00  0.00           C  
ATOM   2043  CD1 TYR A 330      17.230  40.074  37.677  1.00  0.00           C  
ATOM   2044  CD2 TYR A 330      16.836  40.158  40.062  1.00  0.00           C  
ATOM   2045  CE1 TYR A 330      15.900  40.338  37.380  1.00  0.00           C  
ATOM   2046  CE2 TYR A 330      15.496  40.470  39.774  1.00  0.00           C  
ATOM   2047  CZ  TYR A 330      15.002  40.417  38.478  1.00  0.00           C  
ATOM   2048  OH  TYR A 330      13.645  40.556  38.278  1.00  0.00           O  
ATOM   2049  N   ASP A 331      21.874  39.645  41.170  1.00  0.00           N  
ATOM   2050  CA  ASP A 331      23.163  38.975  41.668  1.00  0.00           C  
ATOM   2051  C   ASP A 331      23.321  37.480  41.195  1.00  0.00           C  
ATOM   2052  O   ASP A 331      22.374  36.697  41.048  1.00  0.00           O  
ATOM   2053  CB  ASP A 331      23.193  38.962  43.274  1.00  0.00           C  
ATOM   2054  CG  ASP A 331      24.412  38.264  43.804  1.00  0.00           C  
ATOM   2055  OD1 ASP A 331      24.419  37.762  44.931  1.00  0.00           O  
ATOM   2056  OD2 ASP A 331      25.454  38.232  43.160  1.00  0.00           O1-
ATOM   2057  N   LEU A 332      24.577  37.248  40.694  1.00  0.00           N  
ATOM   2058  CA  LEU A 332      24.872  36.224  39.700  1.00  0.00           C  
ATOM   2059  C   LEU A 332      24.915  34.769  40.192  1.00  0.00           C  
ATOM   2060  O   LEU A 332      25.889  34.027  40.126  1.00  0.00           O  
ATOM   2061  CB  LEU A 332      26.234  36.575  39.062  1.00  0.00           C  
ATOM   2062  CG  LEU A 332      26.440  37.874  38.276  1.00  0.00           C  
ATOM   2063  CD1 LEU A 332      26.255  39.109  39.151  1.00  0.00           C  
ATOM   2064  CD2 LEU A 332      27.862  37.997  37.654  1.00  0.00           C  
ATOM   2065  N   VAL A 333      23.885  34.349  40.925  1.00  0.00           N  
ATOM   2066  CA  VAL A 333      23.879  33.190  41.833  1.00  0.00           C  
ATOM   2067  C   VAL A 333      23.653  31.878  41.115  1.00  0.00           C  
ATOM   2068  O   VAL A 333      24.036  30.809  41.499  1.00  0.00           O  
ATOM   2069  CB  VAL A 333      22.921  33.325  43.110  1.00  0.00           C  
ATOM   2070  CG1 VAL A 333      23.146  34.649  43.865  1.00  0.00           C  
ATOM   2071  CG2 VAL A 333      21.433  33.134  42.783  1.00  0.00           C  
ATOM   2072  N   ALA A 334      23.081  31.979  39.811  1.00  0.00           N  
ATOM   2073  CA  ALA A 334      23.026  30.837  38.866  1.00  0.00           C  
ATOM   2074  C   ALA A 334      24.235  30.643  38.067  1.00  0.00           C  
ATOM   2075  O   ALA A 334      24.822  29.598  38.131  1.00  0.00           O  
ATOM   2076  CB  ALA A 334      21.756  30.958  37.921  1.00  0.00           C  
ATOM   2077  N   VAL A 335      24.757  31.793  37.466  1.00  0.00           N  
ATOM   2078  CA  VAL A 335      25.990  31.661  36.641  1.00  0.00           C  
ATOM   2079  C   VAL A 335      27.267  31.380  37.496  1.00  0.00           C  
ATOM   2080  O   VAL A 335      28.141  30.646  37.014  1.00  0.00           O  
ATOM   2081  CB  VAL A 335      26.113  32.790  35.589  1.00  0.00           C  
ATOM   2082  CG1 VAL A 335      26.548  34.116  36.244  1.00  0.00           C  
ATOM   2083  CG2 VAL A 335      27.062  32.512  34.378  1.00  0.00           C  
ATOM   2084  N   GLY A 336      27.486  31.943  38.789  1.00  0.00           N  
ATOM   2085  CA  GLY A 336      28.205  31.458  39.951  1.00  0.00           C  
ATOM   2086  C   GLY A 336      28.320  29.908  40.025  1.00  0.00           C  
ATOM   2087  O   GLY A 336      29.392  29.311  40.065  1.00  0.00           O  
ATOM   2088  N   LYS A 337      27.150  29.281  40.246  1.00  0.00           N  
ATOM   2089  CA  LYS A 337      27.019  27.791  40.488  1.00  0.00           C  
ATOM   2090  C   LYS A 337      27.271  27.049  39.235  1.00  0.00           C  
ATOM   2091  O   LYS A 337      27.902  26.032  39.284  1.00  0.00           O  
ATOM   2092  CB  LYS A 337      25.646  27.448  41.136  1.00  0.00           C  
ATOM   2093  CG  LYS A 337      25.544  26.012  41.800  1.00  0.00           C  
ATOM   2094  CD  LYS A 337      26.477  25.615  42.895  1.00  0.00           C  
ATOM   2095  CE  LYS A 337      26.252  26.477  44.149  1.00  0.00           C  
ATOM   2096  NZ  LYS A 337      27.128  25.967  45.241  1.00  0.00           N1+
ATOM   2097  N   ALA A 338      26.876  27.519  38.029  1.00  0.00           N  
ATOM   2098  CA  ALA A 338      27.214  26.836  36.741  1.00  0.00           C  
ATOM   2099  C   ALA A 338      28.745  26.773  36.580  1.00  0.00           C  
ATOM   2100  O   ALA A 338      29.340  25.646  36.396  1.00  0.00           O  
ATOM   2101  CB  ALA A 338      26.507  27.520  35.566  1.00  0.00           C  
ATOM   2102  N   LEU A 339      29.422  27.959  36.843  1.00  0.00           N  
ATOM   2103  CA  LEU A 339      30.837  28.127  36.810  1.00  0.00           C  
ATOM   2104  C   LEU A 339      31.552  27.330  37.955  1.00  0.00           C  
ATOM   2105  O   LEU A 339      32.712  26.868  37.819  1.00  0.00           O  
ATOM   2106  CB  LEU A 339      31.347  29.638  36.710  1.00  0.00           C  
ATOM   2107  CG  LEU A 339      30.946  30.263  35.362  1.00  0.00           C  
ATOM   2108  CD1 LEU A 339      30.931  31.772  35.546  1.00  0.00           C  
ATOM   2109  CD2 LEU A 339      31.892  30.034  34.209  1.00  0.00           C  
ATOM   2110  N   GLU A 340      30.851  27.141  39.095  1.00  0.00           N  
ATOM   2111  CA  GLU A 340      31.351  26.281  40.214  1.00  0.00           C  
ATOM   2112  C   GLU A 340      31.543  24.876  39.760  1.00  0.00           C  
ATOM   2113  O   GLU A 340      32.587  24.364  40.102  1.00  0.00           O  
ATOM   2114  CB  GLU A 340      30.494  26.479  41.495  1.00  0.00           C  
ATOM   2115  CG  GLU A 340      31.059  25.640  42.649  1.00  0.00           C  
ATOM   2116  CD  GLU A 340      30.200  25.784  43.863  1.00  0.00           C  
ATOM   2117  OE1 GLU A 340      30.266  26.913  44.424  1.00  0.00           O  
ATOM   2118  OE2 GLU A 340      29.434  24.917  44.228  1.00  0.00           O1-
ATOM   2119  N   GLY A 341      30.599  24.298  38.908  1.00  0.00           N  
ATOM   2120  CA  GLY A 341      30.712  22.912  38.465  1.00  0.00           C  
ATOM   2121  C   GLY A 341      31.991  22.673  37.582  1.00  0.00           C  
ATOM   2122  O   GLY A 341      32.625  21.665  37.726  1.00  0.00           O  
ATOM   2123  N   MET A 342      32.361  23.672  36.717  1.00  0.00           N  
ATOM   2124  CA  MET A 342      33.710  23.692  36.034  1.00  0.00           C  
ATOM   2125  C   MET A 342      34.859  23.765  37.013  1.00  0.00           C  
ATOM   2126  O   MET A 342      35.757  22.952  36.906  1.00  0.00           O  
ATOM   2127  CB  MET A 342      33.710  24.688  34.905  1.00  0.00           C  
ATOM   2128  CG  MET A 342      35.117  25.207  34.525  1.00  0.00           C  
ATOM   2129  SD  MET A 342      34.937  26.647  33.312  1.00  0.00           S  
ATOM   2130  CE  MET A 342      34.972  28.097  34.404  1.00  0.00           C  
ATOM   2131  N   PHE A 343      34.933  24.700  38.003  1.00  0.00           N  
ATOM   2132  CA  PHE A 343      36.034  24.723  38.971  1.00  0.00           C  
ATOM   2133  C   PHE A 343      36.185  23.481  39.878  1.00  0.00           C  
ATOM   2134  O   PHE A 343      37.326  23.042  40.107  1.00  0.00           O  
ATOM   2135  CB  PHE A 343      35.853  25.915  39.925  1.00  0.00           C  
ATOM   2136  CG  PHE A 343      35.852  27.265  39.188  1.00  0.00           C  
ATOM   2137  CD1 PHE A 343      36.758  27.570  38.052  1.00  0.00           C  
ATOM   2138  CD2 PHE A 343      35.005  28.294  39.652  1.00  0.00           C  
ATOM   2139  CE1 PHE A 343      36.860  28.884  37.548  1.00  0.00           C  
ATOM   2140  CE2 PHE A 343      35.005  29.528  38.989  1.00  0.00           C  
ATOM   2141  CZ  PHE A 343      35.934  29.870  37.991  1.00  0.00           C  
ATOM   2142  N   ARG A 344      35.049  22.758  40.315  1.00  0.00           N  
ATOM   2143  CA  ARG A 344      35.049  21.539  41.203  1.00  0.00           C  
ATOM   2144  C   ARG A 344      35.403  20.265  40.426  1.00  0.00           C  
ATOM   2145  O   ARG A 344      35.742  19.303  41.129  1.00  0.00           O  
ATOM   2146  CB  ARG A 344      33.684  21.194  41.721  1.00  0.00           C  
ATOM   2147  CG  ARG A 344      32.956  22.070  42.780  1.00  0.00           C  
ATOM   2148  CD  ARG A 344      31.580  21.530  43.088  1.00  0.00           C  
ATOM   2149  NE  ARG A 344      30.919  22.401  44.108  1.00  0.00           N  
ATOM   2150  CZ  ARG A 344      31.302  22.397  45.378  1.00  0.00           C  
ATOM   2151  NH1 ARG A 344      30.919  23.495  45.997  1.00  0.00           N1+
ATOM   2152  NH2 ARG A 344      31.949  21.462  45.958  1.00  0.00           N  
ATOM   2153  N   LYS A 345      35.170  20.214  39.055  1.00  0.00           N  
ATOM   2154  CA  LYS A 345      35.131  18.949  38.381  1.00  0.00           C  
ATOM   2155  C   LYS A 345      35.685  18.969  36.940  1.00  0.00           C  
ATOM   2156  O   LYS A 345      35.351  18.271  36.028  1.00  0.00           O  
ATOM   2157  CB  LYS A 345      33.765  18.292  38.502  1.00  0.00           C  
ATOM   2158  CG  LYS A 345      33.796  16.814  38.244  1.00  0.00           C  
ATOM   2159  CD  LYS A 345      32.406  16.124  38.370  1.00  0.00           C  
ATOM   2160  CE  LYS A 345      32.594  14.568  38.294  1.00  0.00           C  
ATOM   2161  NZ  LYS A 345      32.730  14.131  36.847  1.00  0.00           N1+
ATOM   2162  N   LEU A 346      36.856  19.669  36.715  1.00  0.00           N  
ATOM   2163  CA  LEU A 346      37.575  20.042  35.448  1.00  0.00           C  
ATOM   2164  C   LEU A 346      38.351  18.880  34.792  1.00  0.00           C  
ATOM   2165  O   LEU A 346      38.733  18.908  33.654  1.00  0.00           O  
ATOM   2166  CB  LEU A 346      38.476  21.248  35.836  1.00  0.00           C  
ATOM   2167  CG  LEU A 346      39.230  21.854  34.635  1.00  0.00           C  
ATOM   2168  CD1 LEU A 346      38.404  22.424  33.488  1.00  0.00           C  
ATOM   2169  CD2 LEU A 346      40.215  22.907  35.132  1.00  0.00           C  
ATOM   2170  N   ASN A 347      38.534  17.756  35.606  1.00  0.00           N  
ATOM   2171  CA  ASN A 347      39.180  16.524  35.079  1.00  0.00           C  
ATOM   2172  C   ASN A 347      38.517  15.939  33.844  1.00  0.00           C  
ATOM   2173  O   ASN A 347      37.392  15.463  33.863  1.00  0.00           O  
ATOM   2174  CB  ASN A 347      39.337  15.519  36.256  1.00  0.00           C  
ATOM   2175  CG  ASN A 347      39.528  14.080  35.833  1.00  0.00           C  
ATOM   2176  ND2 ASN A 347      38.547  13.180  36.150  1.00  0.00           N  
ATOM   2177  OD1 ASN A 347      40.508  13.855  35.192  1.00  0.00           O  
ATOM   2178  N   HIS A 348      39.231  16.026  32.731  1.00  0.00           N  
ATOM   2179  CA  HIS A 348      38.808  15.809  31.343  1.00  0.00           C  
ATOM   2180  C   HIS A 348      38.852  14.360  30.998  1.00  0.00           C  
ATOM   2181  O   HIS A 348      39.839  13.686  31.376  1.00  0.00           O  
ATOM   2182  CB  HIS A 348      39.649  16.622  30.381  1.00  0.00           C  
ATOM   2183  CG  HIS A 348      39.805  18.057  30.811  1.00  0.00           C  
ATOM   2184  CD2 HIS A 348      39.234  19.086  30.140  1.00  0.00           C  
ATOM   2185  ND1 HIS A 348      40.719  18.554  31.733  1.00  0.00           N1+
ATOM   2186  CE1 HIS A 348      40.579  19.911  31.709  1.00  0.00           C  
ATOM   2187  NE2 HIS A 348      39.691  20.239  30.774  1.00  0.00           N  
ATOM   2188  OXT HIS A 348      37.944  13.889  30.269  1.00  0.00           O1-
TER
ATOM   2189 ZN    ZN A 349      27.117  49.274  31.043  1.00  0.00          ZN
ATOM   2190  N   PEP A 350      19.520  52.055  29.946  1.00  0.00           N
ATOM   2191  N   PEP A 350      22.004  50.735  29.861  1.00  0.00           N
ATOM   2192  N   PEP A 350      23.404  50.295  32.289  1.00  0.00           N
ATOM   2193  CA  PEP A 350      19.592  50.741  29.280  1.00  0.00           C
ATOM   2194  CA  PEP A 350      23.456  50.381  29.787  1.00  0.00           C
ATOM   2195  C   PEP A 350      21.036  50.214  29.072  1.00  0.00           C
ATOM   2196  C   PEP A 350      24.105  50.103  31.165  1.00  0.00           C
ATOM   2197  O   PEP A 350      21.355  49.630  28.039  1.00  0.00           O
ATOM   2198  O   PEP A 350      25.283  49.869  31.165  1.00  0.00           O
ATOM   2199  CB  PEP A 350      18.761  50.828  27.964  1.00  0.00           C
ATOM   2200  CB  PEP A 350      24.303  51.520  29.022  1.00  0.00           C
ATOM   2201  C01 PEP A 350      22.936  50.258  34.806  1.00  0.00           C
ATOM   2202  C02 PEP A 350      23.937  50.519  33.649  1.00  0.00           C
END
