# Supplementary material for: Structural modelling of the lumenal domain of human GPAA1, the metallo-peptide synthetase subunit of the transamidase complex, reveals zinc-binding mode and two flaps surrounding the active site
Source: Biol Direct. 2020 Sep 29;15:14. doi: 10.1186/s13062-020-00266-3 (PMC7522609; doi:10.1186/s13062-020-00266-3)
Supplement: Supplementary file 8 — Additional file 8: File S2. GPAA1_Zn1Zn2_PEP.pdb - atomic structure coordinates for GPAA1Zn1Zn2. [file 13062_2020_266_MOESM8_ESM.pdb]

ATOM      1  N   GLY A  66      23.572  28.243  49.951  1.00  0.00           N  
ATOM      2  CA  GLY A  66      24.043  29.652  49.878  1.00  0.00           C  
ATOM      3  C   GLY A  66      25.079  29.817  48.747  1.00  0.00           C  
ATOM      4  O   GLY A  66      25.808  28.915  48.436  1.00  0.00           O  
ATOM      5  N   GLY A  67      25.373  31.105  48.320  1.00  0.00           N  
ATOM      6  CA  GLY A  67      26.503  31.438  47.467  1.00  0.00           C  
ATOM      7  C   GLY A  67      26.988  32.841  47.417  1.00  0.00           C  
ATOM      8  O   GLY A  67      27.421  33.308  46.329  1.00  0.00           O  
ATOM      9  N   ASP A  68      27.051  33.534  48.587  1.00  0.00           N  
ATOM     10  CA  ASP A  68      27.440  34.951  48.674  1.00  0.00           C  
ATOM     11  C   ASP A  68      28.834  35.315  48.203  1.00  0.00           C  
ATOM     12  O   ASP A  68      29.212  36.511  48.169  1.00  0.00           O  
ATOM     13  CB  ASP A  68      27.275  35.226  50.207  1.00  0.00           C  
ATOM     14  CG  ASP A  68      27.510  36.688  50.570  1.00  0.00           C  
ATOM     15  OD1 ASP A  68      26.873  37.567  49.964  1.00  0.00           O  
ATOM     16  OD2 ASP A  68      28.304  36.871  51.543  1.00  0.00           O1-
ATOM     17  N   ARG A  69      29.753  34.308  47.945  1.00  0.00           N  
ATOM     18  CA  ARG A  69      31.156  34.585  47.805  1.00  0.00           C  
ATOM     19  C   ARG A  69      31.507  35.641  46.677  1.00  0.00           C  
ATOM     20  O   ARG A  69      32.375  36.475  46.961  1.00  0.00           O  
ATOM     21  CB  ARG A  69      31.868  33.208  47.581  1.00  0.00           C  
ATOM     22  CG  ARG A  69      31.984  32.166  48.668  1.00  0.00           C  
ATOM     23  CD  ARG A  69      32.950  31.029  48.513  1.00  0.00           C  
ATOM     24  NE  ARG A  69      32.452  29.831  47.873  1.00  0.00           N  
ATOM     25  CZ  ARG A  69      32.912  28.646  48.116  1.00  0.00           C  
ATOM     26  NH1 ARG A  69      32.471  27.631  47.441  1.00  0.00           N1+
ATOM     27  NH2 ARG A  69      33.779  28.351  49.074  1.00  0.00           N  
ATOM     28  N   ALA A  70      30.828  35.584  45.479  1.00  0.00           N  
ATOM     29  CA  ALA A  70      31.084  36.485  44.463  1.00  0.00           C  
ATOM     30  C   ALA A  70      30.706  37.934  44.754  1.00  0.00           C  
ATOM     31  O   ALA A  70      31.372  38.776  44.235  1.00  0.00           O  
ATOM     32  CB  ALA A  70      30.409  36.014  43.207  1.00  0.00           C  
ATOM     33  N   ARG A  71      29.679  38.114  45.646  1.00  0.00           N  
ATOM     34  CA  ARG A  71      29.295  39.421  46.215  1.00  0.00           C  
ATOM     35  C   ARG A  71      30.292  39.856  47.223  1.00  0.00           C  
ATOM     36  O   ARG A  71      30.871  40.938  47.073  1.00  0.00           O  
ATOM     37  CB  ARG A  71      27.853  39.310  46.768  1.00  0.00           C  
ATOM     38  CG  ARG A  71      27.117  40.642  47.017  1.00  0.00           C  
ATOM     39  CD  ARG A  71      25.617  40.510  47.318  1.00  0.00           C  
ATOM     40  NE  ARG A  71      25.321  39.581  48.426  1.00  0.00           N  
ATOM     41  CZ  ARG A  71      24.288  39.531  49.254  1.00  0.00           C  
ATOM     42  NH1 ARG A  71      24.400  38.719  50.250  1.00  0.00           N1+
ATOM     43  NH2 ARG A  71      23.207  40.281  49.195  1.00  0.00           N  
ATOM     44  N   ALA A  72      30.586  39.069  48.293  1.00  0.00           N  
ATOM     45  CA  ALA A  72      31.420  39.488  49.352  1.00  0.00           C  
ATOM     46  C   ALA A  72      32.767  39.858  48.701  1.00  0.00           C  
ATOM     47  O   ALA A  72      33.303  40.893  48.946  1.00  0.00           O  
ATOM     48  CB  ALA A  72      31.540  38.271  50.280  1.00  0.00           C  
ATOM     49  N   PHE A  73      33.166  39.132  47.559  1.00  0.00           N  
ATOM     50  CA  PHE A  73      34.327  39.447  46.733  1.00  0.00           C  
ATOM     51  C   PHE A  73      34.234  40.846  46.053  1.00  0.00           C  
ATOM     52  O   PHE A  73      35.105  41.693  46.256  1.00  0.00           O  
ATOM     53  CB  PHE A  73      34.750  38.301  45.823  1.00  0.00           C  
ATOM     54  CG  PHE A  73      36.081  38.584  45.125  1.00  0.00           C  
ATOM     55  CD1 PHE A  73      37.280  38.230  45.777  1.00  0.00           C  
ATOM     56  CD2 PHE A  73      36.088  39.226  43.900  1.00  0.00           C  
ATOM     57  CE1 PHE A  73      38.488  38.331  45.072  1.00  0.00           C  
ATOM     58  CE2 PHE A  73      37.290  39.346  43.237  1.00  0.00           C  
ATOM     59  CZ  PHE A  73      38.465  38.811  43.752  1.00  0.00           C  
ATOM     60  N   ALA A  74      33.102  41.059  45.288  1.00  0.00           N  
ATOM     61  CA  ALA A  74      32.876  42.233  44.460  1.00  0.00           C  
ATOM     62  C   ALA A  74      32.831  43.439  45.426  1.00  0.00           C  
ATOM     63  O   ALA A  74      33.310  44.505  44.989  1.00  0.00           O  
ATOM     64  CB  ALA A  74      31.607  42.000  43.619  1.00  0.00           C  
ATOM     65  N   ARG A  75      32.203  43.380  46.686  1.00  0.00           N  
ATOM     66  CA  ARG A  75      32.292  44.330  47.796  1.00  0.00           C  
ATOM     67  C   ARG A  75      33.788  44.691  48.127  1.00  0.00           C  
ATOM     68  O   ARG A  75      34.202  45.831  48.134  1.00  0.00           O  
ATOM     69  CB  ARG A  75      31.592  43.745  49.034  1.00  0.00           C  
ATOM     70  CG  ARG A  75      30.064  43.514  48.855  1.00  0.00           C  
ATOM     71  CD  ARG A  75      29.207  43.895  50.014  1.00  0.00           C  
ATOM     72  NE  ARG A  75      29.322  45.254  50.558  1.00  0.00           N  
ATOM     73  CZ  ARG A  75      28.400  45.864  51.319  1.00  0.00           C  
ATOM     74  NH1 ARG A  75      28.632  47.019  51.808  1.00  0.00           N1+
ATOM     75  NH2 ARG A  75      27.280  45.278  51.628  1.00  0.00           N  
ATOM     76  N   ASP A  76      34.651  43.629  48.390  1.00  0.00           N  
ATOM     77  CA  ASP A  76      36.142  43.833  48.678  1.00  0.00           C  
ATOM     78  C   ASP A  76      36.945  44.496  47.608  1.00  0.00           C  
ATOM     79  O   ASP A  76      37.725  45.415  47.830  1.00  0.00           O  
ATOM     80  CB  ASP A  76      36.785  42.467  48.896  1.00  0.00           C  
ATOM     81  CG  ASP A  76      38.029  42.377  49.770  1.00  0.00           C  
ATOM     82  OD1 ASP A  76      38.602  43.449  50.059  1.00  0.00           O  
ATOM     83  OD2 ASP A  76      38.453  41.310  50.103  1.00  0.00           O1-
ATOM     84  N   PHE A  77      36.753  44.217  46.286  1.00  0.00           N  
ATOM     85  CA  PHE A  77      37.290  45.037  45.235  1.00  0.00           C  
ATOM     86  C   PHE A  77      36.885  46.516  45.327  1.00  0.00           C  
ATOM     87  O   PHE A  77      37.712  47.383  45.216  1.00  0.00           O  
ATOM     88  CB  PHE A  77      36.849  44.412  43.865  1.00  0.00           C  
ATOM     89  CG  PHE A  77      37.062  45.173  42.555  1.00  0.00           C  
ATOM     90  CD1 PHE A  77      38.405  45.463  42.177  1.00  0.00           C  
ATOM     91  CD2 PHE A  77      36.022  45.757  41.904  1.00  0.00           C  
ATOM     92  CE1 PHE A  77      38.680  46.334  41.188  1.00  0.00           C  
ATOM     93  CE2 PHE A  77      36.269  46.542  40.818  1.00  0.00           C  
ATOM     94  CZ  PHE A  77      37.612  46.848  40.453  1.00  0.00           C  
ATOM     95  N   ALA A  78      35.523  46.848  45.564  1.00  0.00           N  
ATOM     96  CA  ALA A  78      34.991  48.184  45.551  1.00  0.00           C  
ATOM     97  C   ALA A  78      35.259  49.092  46.787  1.00  0.00           C  
ATOM     98  O   ALA A  78      34.771  50.234  46.842  1.00  0.00           O  
ATOM     99  CB  ALA A  78      33.535  48.116  45.340  1.00  0.00           C  
ATOM    100  N   ALA A  79      36.052  48.528  47.759  1.00  0.00           N  
ATOM    101  CA  ALA A  79      36.336  49.099  49.016  1.00  0.00           C  
ATOM    102  C   ALA A  79      37.144  50.432  48.900  1.00  0.00           C  
ATOM    103  O   ALA A  79      37.498  50.786  47.840  1.00  0.00           O  
ATOM    104  CB  ALA A  79      37.073  47.992  49.821  1.00  0.00           C  
ATOM    105  N   HIS A  80      37.400  51.184  50.028  1.00  0.00           N  
ATOM    106  CA  HIS A  80      38.279  52.400  50.232  1.00  0.00           C  
ATOM    107  C   HIS A  80      39.468  52.522  49.262  1.00  0.00           C  
ATOM    108  O   HIS A  80      39.977  53.614  49.094  1.00  0.00           O  
ATOM    109  CB  HIS A  80      38.893  52.271  51.635  1.00  0.00           C  
ATOM    110  CG  HIS A  80      39.924  51.116  51.719  1.00  0.00           C  
ATOM    111  CD2 HIS A  80      41.290  51.197  51.975  1.00  0.00           C  
ATOM    112  ND1 HIS A  80      39.654  49.719  51.582  1.00  0.00           N  
ATOM    113  CE1 HIS A  80      40.753  49.055  51.911  1.00  0.00           C  
ATOM    114  NE2 HIS A  80      41.759  49.878  51.993  1.00  0.00           N  
ATOM    115  N   ARG A  81      40.009  51.421  48.674  1.00  0.00           N  
ATOM    116  CA  ARG A  81      41.170  51.491  47.726  1.00  0.00           C  
ATOM    117  C   ARG A  81      40.934  52.172  46.446  1.00  0.00           C  
ATOM    118  O   ARG A  81      41.849  52.699  45.847  1.00  0.00           O  
ATOM    119  CB  ARG A  81      41.605  50.008  47.512  1.00  0.00           C  
ATOM    120  CG  ARG A  81      40.573  49.232  46.669  1.00  0.00           C  
ATOM    121  CD  ARG A  81      40.905  47.750  46.495  1.00  0.00           C  
ATOM    122  NE  ARG A  81      40.328  46.854  47.534  1.00  0.00           N  
ATOM    123  CZ  ARG A  81      40.807  46.592  48.771  1.00  0.00           C  
ATOM    124  NH1 ARG A  81      40.073  45.864  49.556  1.00  0.00           N1+
ATOM    125  NH2 ARG A  81      41.932  47.057  49.168  1.00  0.00           N  
ATOM    126  N   LYS A  82      39.607  52.495  46.136  1.00  0.00           N  
ATOM    127  CA  LYS A  82      39.062  53.412  45.216  1.00  0.00           C  
ATOM    128  C   LYS A  82      39.497  54.891  45.270  1.00  0.00           C  
ATOM    129  O   LYS A  82      39.262  55.645  44.327  1.00  0.00           O  
ATOM    130  CB  LYS A  82      37.553  53.131  45.352  1.00  0.00           C  
ATOM    131  CG  LYS A  82      36.788  53.806  46.543  1.00  0.00           C  
ATOM    132  CD  LYS A  82      35.261  53.793  46.306  1.00  0.00           C  
ATOM    133  CE  LYS A  82      34.479  54.466  47.461  1.00  0.00           C  
ATOM    134  NZ  LYS A  82      33.044  54.154  47.612  1.00  0.00           N1+
ATOM    135  N   LYS A  83      40.224  55.303  46.340  1.00  0.00           N  
ATOM    136  CA  LYS A  83      41.003  56.593  46.498  1.00  0.00           C  
ATOM    137  C   LYS A  83      42.307  56.689  45.646  1.00  0.00           C  
ATOM    138  O   LYS A  83      42.968  57.738  45.547  1.00  0.00           O  
ATOM    139  CB  LYS A  83      41.251  56.971  47.955  1.00  0.00           C  
ATOM    140  CG  LYS A  83      42.213  56.003  48.649  1.00  0.00           C  
ATOM    141  CD  LYS A  83      42.329  56.240  50.154  1.00  0.00           C  
ATOM    142  CE  LYS A  83      41.014  55.770  50.864  1.00  0.00           C  
ATOM    143  NZ  LYS A  83      41.057  55.775  52.310  1.00  0.00           N1+
ATOM    144  N   SER A  84      42.619  55.646  44.825  1.00  0.00           N  
ATOM    145  CA  SER A  84      43.770  55.617  43.904  1.00  0.00           C  
ATOM    146  C   SER A  84      43.228  54.913  42.572  1.00  0.00           C  
ATOM    147  O   SER A  84      42.314  54.117  42.645  1.00  0.00           O  
ATOM    148  CB  SER A  84      44.883  54.768  44.512  1.00  0.00           C  
ATOM    149  OG  SER A  84      45.958  54.769  43.612  1.00  0.00           O  
ATOM    150  N   GLY A  85      43.857  55.263  41.456  1.00  0.00           N  
ATOM    151  CA  GLY A  85      43.831  54.575  40.213  1.00  0.00           C  
ATOM    152  C   GLY A  85      44.873  53.496  40.054  1.00  0.00           C  
ATOM    153  O   GLY A  85      44.706  52.605  39.235  1.00  0.00           O  
ATOM    154  N   ALA A  86      46.016  53.565  40.908  1.00  0.00           N  
ATOM    155  CA  ALA A  86      47.109  52.622  40.922  1.00  0.00           C  
ATOM    156  C   ALA A  86      46.894  51.419  41.797  1.00  0.00           C  
ATOM    157  O   ALA A  86      47.441  50.367  41.523  1.00  0.00           O  
ATOM    158  CB  ALA A  86      48.302  53.361  41.383  1.00  0.00           C  
ATOM    159  N   LEU A  87      46.150  51.637  42.950  1.00  0.00           N  
ATOM    160  CA  LEU A  87      45.885  50.450  43.784  1.00  0.00           C  
ATOM    161  C   LEU A  87      44.889  49.476  43.141  1.00  0.00           C  
ATOM    162  O   LEU A  87      45.115  48.289  43.334  1.00  0.00           O  
ATOM    163  CB  LEU A  87      45.476  50.800  45.255  1.00  0.00           C  
ATOM    164  CG  LEU A  87      46.317  51.911  45.912  1.00  0.00           C  
ATOM    165  CD1 LEU A  87      45.519  52.477  47.068  1.00  0.00           C  
ATOM    166  CD2 LEU A  87      47.614  51.265  46.427  1.00  0.00           C  
ATOM    167  N   PRO A  88      43.739  49.898  42.533  1.00  0.00           N  
ATOM    168  CA  PRO A  88      42.699  48.881  42.258  1.00  0.00           C  
ATOM    169  C   PRO A  88      43.246  47.740  41.394  1.00  0.00           C  
ATOM    170  O   PRO A  88      42.865  46.568  41.486  1.00  0.00           O  
ATOM    171  CB  PRO A  88      41.625  49.674  41.460  1.00  0.00           C  
ATOM    172  CG  PRO A  88      41.707  51.007  42.090  1.00  0.00           C  
ATOM    173  CD  PRO A  88      43.228  51.268  42.429  1.00  0.00           C  
ATOM    174  N   VAL A  89      44.146  48.095  40.434  1.00  0.00           N  
ATOM    175  CA  VAL A  89      44.736  47.213  39.408  1.00  0.00           C  
ATOM    176  C   VAL A  89      45.796  46.316  40.093  1.00  0.00           C  
ATOM    177  O   VAL A  89      45.874  45.156  39.646  1.00  0.00           O  
ATOM    178  CB  VAL A  89      45.321  48.058  38.223  1.00  0.00           C  
ATOM    179  CG1 VAL A  89      44.166  48.566  37.392  1.00  0.00           C  
ATOM    180  CG2 VAL A  89      46.288  49.208  38.637  1.00  0.00           C  
ATOM    181  N   ALA A  90      46.531  46.845  41.132  1.00  0.00           N  
ATOM    182  CA  ALA A  90      47.384  46.033  42.010  1.00  0.00           C  
ATOM    183  C   ALA A  90      46.627  45.011  42.907  1.00  0.00           C  
ATOM    184  O   ALA A  90      47.160  43.957  43.228  1.00  0.00           O  
ATOM    185  CB  ALA A  90      48.308  46.999  42.818  1.00  0.00           C  
ATOM    186  N   TRP A  91      45.352  45.361  43.263  1.00  0.00           N  
ATOM    187  CA  TRP A  91      44.449  44.392  43.984  1.00  0.00           C  
ATOM    188  C   TRP A  91      43.982  43.219  43.036  1.00  0.00           C  
ATOM    189  O   TRP A  91      44.278  42.099  43.365  1.00  0.00           O  
ATOM    190  CB  TRP A  91      43.357  45.163  44.685  1.00  0.00           C  
ATOM    191  CG  TRP A  91      42.477  44.355  45.549  1.00  0.00           C  
ATOM    192  CD1 TRP A  91      42.588  44.369  46.884  1.00  0.00           C  
ATOM    193  CD2 TRP A  91      41.345  43.521  45.185  1.00  0.00           C  
ATOM    194  CE2 TRP A  91      40.810  43.037  46.433  1.00  0.00           C  
ATOM    195  CE3 TRP A  91      40.696  43.080  43.983  1.00  0.00           C  
ATOM    196  NE1 TRP A  91      41.546  43.675  47.372  1.00  0.00           N  
ATOM    197  CZ2 TRP A  91      39.740  42.152  46.450  1.00  0.00           C  
ATOM    198  CZ3 TRP A  91      39.677  42.145  44.091  1.00  0.00           C  
ATOM    199  CH2 TRP A  91      39.167  41.696  45.310  1.00  0.00           C  
ATOM    200  N   LEU A  92      43.590  43.558  41.732  1.00  0.00           N  
ATOM    201  CA  LEU A  92      43.326  42.623  40.631  1.00  0.00           C  
ATOM    202  C   LEU A  92      44.491  41.619  40.319  1.00  0.00           C  
ATOM    203  O   LEU A  92      44.400  40.430  40.288  1.00  0.00           O  
ATOM    204  CB  LEU A  92      42.806  43.357  39.374  1.00  0.00           C  
ATOM    205  CG  LEU A  92      41.262  43.605  39.495  1.00  0.00           C  
ATOM    206  CD1 LEU A  92      41.022  44.730  38.450  1.00  0.00           C  
ATOM    207  CD2 LEU A  92      40.327  42.414  39.241  1.00  0.00           C  
ATOM    208  N   GLU A  93      45.762  42.264  40.216  1.00  0.00           N  
ATOM    209  CA  GLU A  93      47.024  41.491  40.058  1.00  0.00           C  
ATOM    210  C   GLU A  93      47.197  40.485  41.177  1.00  0.00           C  
ATOM    211  O   GLU A  93      47.468  39.314  40.998  1.00  0.00           O  
ATOM    212  CB  GLU A  93      48.166  42.453  39.899  1.00  0.00           C  
ATOM    213  CG  GLU A  93      49.537  41.720  40.063  1.00  0.00           C  
ATOM    214  CD  GLU A  93      50.812  42.625  39.899  1.00  0.00           C  
ATOM    215  OE1 GLU A  93      51.771  42.128  39.226  1.00  0.00           O  
ATOM    216  OE2 GLU A  93      50.760  43.717  40.548  1.00  0.00           O1-
ATOM    217  N   ARG A  94      47.097  40.977  42.463  1.00  0.00           N  
ATOM    218  CA  ARG A  94      47.302  40.156  43.631  1.00  0.00           C  
ATOM    219  C   ARG A  94      46.242  39.054  43.813  1.00  0.00           C  
ATOM    220  O   ARG A  94      46.651  37.924  44.084  1.00  0.00           O  
ATOM    221  CB  ARG A  94      47.381  41.002  44.896  1.00  0.00           C  
ATOM    222  CG  ARG A  94      47.892  40.286  46.189  1.00  0.00           C  
ATOM    223  CD  ARG A  94      48.194  41.317  47.261  1.00  0.00           C  
ATOM    224  NE  ARG A  94      48.218  40.749  48.599  1.00  0.00           N  
ATOM    225  CZ  ARG A  94      48.785  41.172  49.775  1.00  0.00           C  
ATOM    226  NH1 ARG A  94      48.524  40.614  50.934  1.00  0.00           N1+
ATOM    227  NH2 ARG A  94      49.569  42.185  49.847  1.00  0.00           N  
ATOM    228  N   THR A  95      44.872  39.349  43.673  1.00  0.00           N  
ATOM    229  CA  THR A  95      43.835  38.342  43.647  1.00  0.00           C  
ATOM    230  C   THR A  95      44.029  37.402  42.406  1.00  0.00           C  
ATOM    231  O   THR A  95      43.422  36.349  42.350  1.00  0.00           O  
ATOM    232  CB  THR A  95      42.456  38.915  43.832  1.00  0.00           C  
ATOM    233  CG2 THR A  95      42.391  39.647  45.254  1.00  0.00           C  
ATOM    234  OG1 THR A  95      42.192  39.848  42.830  1.00  0.00           O  
ATOM    235  N   MET A  96      44.859  37.781  41.313  1.00  0.00           N  
ATOM    236  CA  MET A  96      45.228  36.758  40.310  1.00  0.00           C  
ATOM    237  C   MET A  96      46.505  35.907  40.720  1.00  0.00           C  
ATOM    238  O   MET A  96      46.546  34.720  40.598  1.00  0.00           O  
ATOM    239  CB  MET A  96      45.540  37.324  38.900  1.00  0.00           C  
ATOM    240  CG  MET A  96      44.282  37.561  38.071  1.00  0.00           C  
ATOM    241  SD  MET A  96      44.785  38.198  36.432  1.00  0.00           S  
ATOM    242  CE  MET A  96      43.157  38.786  35.939  1.00  0.00           C  
ATOM    243  N   ARG A  97      47.556  36.526  41.230  1.00  0.00           N  
ATOM    244  CA  ARG A  97      48.760  35.786  41.636  1.00  0.00           C  
ATOM    245  C   ARG A  97      48.490  34.883  42.886  1.00  0.00           C  
ATOM    246  O   ARG A  97      49.114  33.851  42.996  1.00  0.00           O  
ATOM    247  CB  ARG A  97      49.914  36.735  41.931  1.00  0.00           C  
ATOM    248  CG  ARG A  97      50.415  37.741  40.843  1.00  0.00           C  
ATOM    249  CD  ARG A  97      51.675  38.423  41.378  1.00  0.00           C  
ATOM    250  NE  ARG A  97      52.108  39.372  40.369  1.00  0.00           N  
ATOM    251  CZ  ARG A  97      52.776  39.025  39.284  1.00  0.00           C  
ATOM    252  NH1 ARG A  97      53.228  39.925  38.444  1.00  0.00           N1+
ATOM    253  NH2 ARG A  97      53.121  37.795  39.022  1.00  0.00           N  
ATOM    254  N   SER A  98      47.362  35.210  43.581  1.00  0.00           N  
ATOM    255  CA  SER A  98      46.793  34.370  44.681  1.00  0.00           C  
ATOM    256  C   SER A  98      46.196  33.003  44.197  1.00  0.00           C  
ATOM    257  O   SER A  98      46.150  32.051  44.962  1.00  0.00           O  
ATOM    258  CB  SER A  98      45.630  35.129  45.307  1.00  0.00           C  
ATOM    259  OG  SER A  98      44.885  34.387  46.243  1.00  0.00           O  
ATOM    260  N   VAL A  99      45.862  32.968  42.848  1.00  0.00           N  
ATOM    261  CA  VAL A  99      45.419  31.706  42.183  1.00  0.00           C  
ATOM    262  C   VAL A  99      46.682  30.822  41.733  1.00  0.00           C  
ATOM    263  O   VAL A  99      46.588  29.695  41.390  1.00  0.00           O  
ATOM    264  CB  VAL A  99      44.529  31.943  40.884  1.00  0.00           C  
ATOM    265  CG1 VAL A  99      43.879  30.643  40.416  1.00  0.00           C  
ATOM    266  CG2 VAL A  99      43.412  33.018  41.077  1.00  0.00           C  
ATOM    267  N   GLY A 100      47.936  31.451  41.755  1.00  0.00           N  
ATOM    268  CA  GLY A 100      49.208  30.785  41.330  1.00  0.00           C  
ATOM    269  C   GLY A 100      49.711  31.179  39.964  1.00  0.00           C  
ATOM    270  O   GLY A 100      50.700  30.632  39.511  1.00  0.00           O  
ATOM    271  N   LEU A 101      48.976  32.190  39.383  1.00  0.00           N  
ATOM    272  CA  LEU A 101      49.250  32.742  38.109  1.00  0.00           C  
ATOM    273  C   LEU A 101      50.538  33.633  38.103  1.00  0.00           C  
ATOM    274  O   LEU A 101      50.758  34.411  39.012  1.00  0.00           O  
ATOM    275  CB  LEU A 101      47.992  33.493  37.681  1.00  0.00           C  
ATOM    276  CG  LEU A 101      46.687  32.704  37.484  1.00  0.00           C  
ATOM    277  CD1 LEU A 101      45.471  33.658  37.338  1.00  0.00           C  
ATOM    278  CD2 LEU A 101      46.711  31.596  36.364  1.00  0.00           C  
ATOM    279  N   GLU A 102      51.305  33.508  36.985  1.00  0.00           N  
ATOM    280  CA  GLU A 102      52.201  34.672  36.722  1.00  0.00           C  
ATOM    281  C   GLU A 102      51.434  35.717  35.973  1.00  0.00           C  
ATOM    282  O   GLU A 102      50.705  35.333  35.066  1.00  0.00           O  
ATOM    283  CB  GLU A 102      53.330  34.166  35.911  1.00  0.00           C  
ATOM    284  CG  GLU A 102      54.488  35.081  35.599  1.00  0.00           C  
ATOM    285  CD  GLU A 102      55.093  35.619  36.901  1.00  0.00           C  
ATOM    286  OE1 GLU A 102      54.832  36.775  37.216  1.00  0.00           O  
ATOM    287  OE2 GLU A 102      55.962  34.925  37.497  1.00  0.00           O1-
ATOM    288  N   VAL A 103      51.607  36.993  36.389  1.00  0.00           N  
ATOM    289  CA  VAL A 103      50.689  38.030  35.895  1.00  0.00           C  
ATOM    290  C   VAL A 103      51.471  39.186  35.274  1.00  0.00           C  
ATOM    291  O   VAL A 103      52.536  39.552  35.735  1.00  0.00           O  
ATOM    292  CB  VAL A 103      49.848  38.467  37.056  1.00  0.00           C  
ATOM    293  CG1 VAL A 103      48.986  39.743  36.799  1.00  0.00           C  
ATOM    294  CG2 VAL A 103      48.834  37.456  37.621  1.00  0.00           C  
ATOM    295  N   TYR A 104      50.859  39.801  34.207  1.00  0.00           N  
ATOM    296  CA  TYR A 104      51.296  40.994  33.515  1.00  0.00           C  
ATOM    297  C   TYR A 104      50.161  41.984  33.442  1.00  0.00           C  
ATOM    298  O   TYR A 104      49.004  41.602  33.444  1.00  0.00           O  
ATOM    299  CB  TYR A 104      51.781  40.596  32.108  1.00  0.00           C  
ATOM    300  CG  TYR A 104      52.896  39.549  32.075  1.00  0.00           C  
ATOM    301  CD1 TYR A 104      54.285  39.834  32.200  1.00  0.00           C  
ATOM    302  CD2 TYR A 104      52.476  38.219  31.994  1.00  0.00           C  
ATOM    303  CE1 TYR A 104      55.192  38.750  32.205  1.00  0.00           C  
ATOM    304  CE2 TYR A 104      53.347  37.173  31.951  1.00  0.00           C  
ATOM    305  CZ  TYR A 104      54.719  37.378  32.135  1.00  0.00           C  
ATOM    306  OH  TYR A 104      55.454  36.280  32.245  1.00  0.00           O  
ATOM    307  N   THR A 105      50.533  43.332  33.227  1.00  0.00           N  
ATOM    308  CA  THR A 105      49.603  44.465  33.105  1.00  0.00           C  
ATOM    309  C   THR A 105      49.900  45.442  32.018  1.00  0.00           C  
ATOM    310  O   THR A 105      51.017  45.625  31.630  1.00  0.00           O  
ATOM    311  CB  THR A 105      49.667  45.199  34.440  1.00  0.00           C  
ATOM    312  CG2 THR A 105      48.599  46.218  34.533  1.00  0.00           C  
ATOM    313  OG1 THR A 105      49.383  44.396  35.579  1.00  0.00           O  
ATOM    314  N   GLN A 106      48.802  46.037  31.440  1.00  0.00           N  
ATOM    315  CA  GLN A 106      48.717  46.847  30.199  1.00  0.00           C  
ATOM    316  C   GLN A 106      47.327  47.525  30.244  1.00  0.00           C  
ATOM    317  O   GLN A 106      46.521  47.155  31.048  1.00  0.00           O  
ATOM    318  CB  GLN A 106      48.922  45.893  29.013  1.00  0.00           C  
ATOM    319  CG  GLN A 106      48.788  46.350  27.620  1.00  0.00           C  
ATOM    320  CD  GLN A 106      49.693  47.547  27.340  1.00  0.00           C  
ATOM    321  NE2 GLN A 106      50.832  47.379  26.554  1.00  0.00           N  
ATOM    322  OE1 GLN A 106      49.553  48.691  27.836  1.00  0.00           O  
ATOM    323  N   SER A 107      47.142  48.550  29.352  1.00  0.00           N  
ATOM    324  CA  SER A 107      45.818  49.086  28.980  1.00  0.00           C  
ATOM    325  C   SER A 107      45.718  49.838  27.663  1.00  0.00           C  
ATOM    326  O   SER A 107      46.649  50.466  27.223  1.00  0.00           O  
ATOM    327  CB  SER A 107      45.213  49.929  30.122  1.00  0.00           C  
ATOM    328  OG  SER A 107      43.839  49.820  30.059  1.00  0.00           O  
ATOM    329  N   PHE A 108      44.483  49.596  27.030  1.00  0.00           N  
ATOM    330  CA  PHE A 108      44.067  50.061  25.650  1.00  0.00           C  
ATOM    331  C   PHE A 108      42.591  50.509  25.576  1.00  0.00           C  
ATOM    332  O   PHE A 108      41.763  50.009  26.380  1.00  0.00           O  
ATOM    333  CB  PHE A 108      44.253  48.917  24.582  1.00  0.00           C  
ATOM    334  CG  PHE A 108      45.560  48.146  24.735  1.00  0.00           C  
ATOM    335  CD1 PHE A 108      45.530  46.754  24.916  1.00  0.00           C  
ATOM    336  CD2 PHE A 108      46.819  48.784  24.400  1.00  0.00           C  
ATOM    337  CE1 PHE A 108      46.769  46.017  24.835  1.00  0.00           C  
ATOM    338  CE2 PHE A 108      48.012  48.025  24.365  1.00  0.00           C  
ATOM    339  CZ  PHE A 108      47.983  46.694  24.609  1.00  0.00           C  
ATOM    340  N   SER A 109      42.224  51.444  24.647  1.00  0.00           N  
ATOM    341  CA  SER A 109      40.783  51.785  24.390  1.00  0.00           C  
ATOM    342  C   SER A 109      40.335  51.683  22.927  1.00  0.00           C  
ATOM    343  O   SER A 109      41.245  51.715  22.128  1.00  0.00           O  
ATOM    344  CB  SER A 109      40.392  53.106  24.984  1.00  0.00           C  
ATOM    345  OG  SER A 109      38.991  53.054  25.173  1.00  0.00           O  
ATOM    346  N   ARG A 110      39.010  51.724  22.600  1.00  0.00           N  
ATOM    347  CA  ARG A 110      38.508  51.870  21.169  1.00  0.00           C  
ATOM    348  C   ARG A 110      38.771  53.261  20.563  1.00  0.00           C  
ATOM    349  O   ARG A 110      39.033  54.213  21.260  1.00  0.00           O  
ATOM    350  CB  ARG A 110      37.006  51.621  21.269  1.00  0.00           C  
ATOM    351  CG  ARG A 110      36.130  52.858  21.687  1.00  0.00           C  
ATOM    352  CD  ARG A 110      34.690  52.574  21.905  1.00  0.00           C  
ATOM    353  NE  ARG A 110      33.941  53.842  21.969  1.00  0.00           N  
ATOM    354  CZ  ARG A 110      32.627  53.895  21.757  1.00  0.00           C  
ATOM    355  NH1 ARG A 110      32.029  55.024  21.863  1.00  0.00           N1+
ATOM    356  NH2 ARG A 110      31.909  52.921  21.464  1.00  0.00           N  
ATOM    357  N   LYS A 111      38.582  53.436  19.163  1.00  0.00           N  
ATOM    358  CA  LYS A 111      38.835  54.697  18.397  1.00  0.00           C  
ATOM    359  C   LYS A 111      37.851  55.796  18.788  1.00  0.00           C  
ATOM    360  O   LYS A 111      38.170  56.968  18.966  1.00  0.00           O  
ATOM    361  CB  LYS A 111      38.681  54.397  16.926  1.00  0.00           C  
ATOM    362  CG  LYS A 111      38.974  55.578  15.979  1.00  0.00           C  
ATOM    363  CD  LYS A 111      38.653  55.055  14.572  1.00  0.00           C  
ATOM    364  CE  LYS A 111      39.196  56.088  13.595  1.00  0.00           C  
ATOM    365  NZ  LYS A 111      38.641  55.886  12.235  1.00  0.00           N1+
ATOM    366  N   LEU A 112      36.543  55.485  18.967  1.00  0.00           N  
ATOM    367  CA  LEU A 112      35.442  56.476  19.287  1.00  0.00           C  
ATOM    368  C   LEU A 112      35.553  56.964  20.729  1.00  0.00           C  
ATOM    369  O   LEU A 112      35.669  56.095  21.675  1.00  0.00           O  
ATOM    370  CB  LEU A 112      34.113  55.809  19.042  1.00  0.00           C  
ATOM    371  CG  LEU A 112      33.700  55.631  17.580  1.00  0.00           C  
ATOM    372  CD1 LEU A 112      32.245  55.232  17.660  1.00  0.00           C  
ATOM    373  CD2 LEU A 112      33.826  56.965  16.773  1.00  0.00           C  
ATOM    374  N   PRO A 113      35.348  58.307  21.059  1.00  0.00           N  
ATOM    375  CA  PRO A 113      35.049  58.887  22.421  1.00  0.00           C  
ATOM    376  C   PRO A 113      33.948  58.145  23.179  1.00  0.00           C  
ATOM    377  O   PRO A 113      33.080  57.415  22.686  1.00  0.00           O  
ATOM    378  CB  PRO A 113      34.620  60.321  22.091  1.00  0.00           C  
ATOM    379  CG  PRO A 113      35.558  60.644  20.900  1.00  0.00           C  
ATOM    380  CD  PRO A 113      35.520  59.349  20.069  1.00  0.00           C  
ATOM    381  N   PHE A 114      33.858  58.456  24.513  1.00  0.00           N  
ATOM    382  CA  PHE A 114      32.831  57.960  25.464  1.00  0.00           C  
ATOM    383  C   PHE A 114      32.131  59.191  26.144  1.00  0.00           C  
ATOM    384  O   PHE A 114      32.670  60.283  26.167  1.00  0.00           O  
ATOM    385  CB  PHE A 114      33.495  57.207  26.605  1.00  0.00           C  
ATOM    386  CG  PHE A 114      34.072  55.788  26.106  1.00  0.00           C  
ATOM    387  CD1 PHE A 114      33.328  54.654  26.235  1.00  0.00           C  
ATOM    388  CD2 PHE A 114      35.327  55.829  25.534  1.00  0.00           C  
ATOM    389  CE1 PHE A 114      33.869  53.400  25.792  1.00  0.00           C  
ATOM    390  CE2 PHE A 114      35.876  54.593  25.096  1.00  0.00           C  
ATOM    391  CZ  PHE A 114      35.220  53.369  25.324  1.00  0.00           C  
ATOM    392  N   PRO A 115      30.879  59.011  26.769  1.00  0.00           N  
ATOM    393  CA  PRO A 115      30.043  60.117  27.323  1.00  0.00           C  
ATOM    394  C   PRO A 115      30.666  61.006  28.401  1.00  0.00           C  
ATOM    395  O   PRO A 115      31.611  60.656  29.090  1.00  0.00           O  
ATOM    396  CB  PRO A 115      28.816  59.469  27.876  1.00  0.00           C  
ATOM    397  CG  PRO A 115      28.780  58.063  27.313  1.00  0.00           C  
ATOM    398  CD  PRO A 115      30.159  57.668  26.755  1.00  0.00           C  
ATOM    399  N   ASP A 116      29.926  62.091  28.672  1.00  0.00           N  
ATOM    400  CA  ASP A 116      30.211  62.996  29.839  1.00  0.00           C  
ATOM    401  C   ASP A 116      30.269  62.352  31.291  1.00  0.00           C  
ATOM    402  O   ASP A 116      30.875  62.902  32.207  1.00  0.00           O  
ATOM    403  CB  ASP A 116      29.203  64.183  29.832  1.00  0.00           C  
ATOM    404  CG  ASP A 116      29.387  65.155  30.923  1.00  0.00           C  
ATOM    405  OD1 ASP A 116      30.296  66.010  30.834  1.00  0.00           O  
ATOM    406  OD2 ASP A 116      28.663  65.039  31.930  1.00  0.00           O1-
ATOM    407  N   GLU A 117      29.759  61.078  31.424  1.00  0.00           N  
ATOM    408  CA  GLU A 117      29.799  60.313  32.693  1.00  0.00           C  
ATOM    409  C   GLU A 117      31.201  59.986  33.149  1.00  0.00           C  
ATOM    410  O   GLU A 117      31.459  59.652  34.252  1.00  0.00           O  
ATOM    411  CB  GLU A 117      29.078  59.018  32.505  1.00  0.00           C  
ATOM    412  CG  GLU A 117      29.753  58.031  31.537  1.00  0.00           C  
ATOM    413  CD  GLU A 117      28.856  56.781  31.302  1.00  0.00           C  
ATOM    414  OE1 GLU A 117      27.706  56.828  30.806  1.00  0.00           O  
ATOM    415  OE2 GLU A 117      29.450  55.673  31.374  1.00  0.00           O1-
ATOM    416  N   THR A 118      32.181  60.033  32.214  1.00  0.00           N  
ATOM    417  CA  THR A 118      33.606  59.916  32.435  1.00  0.00           C  
ATOM    418  C   THR A 118      34.288  60.982  33.342  1.00  0.00           C  
ATOM    419  O   THR A 118      35.429  60.770  33.625  1.00  0.00           O  
ATOM    420  CB  THR A 118      34.326  59.861  31.082  1.00  0.00           C  
ATOM    421  CG2 THR A 118      33.988  58.651  30.153  1.00  0.00           C  
ATOM    422  OG1 THR A 118      33.977  61.110  30.396  1.00  0.00           O  
ATOM    423  N   HIS A 119      33.653  62.122  33.878  1.00  0.00           N  
ATOM    424  CA  HIS A 119      34.357  63.197  34.754  1.00  0.00           C  
ATOM    425  C   HIS A 119      35.424  64.049  33.984  1.00  0.00           C  
ATOM    426  O   HIS A 119      36.621  63.844  34.141  1.00  0.00           O  
ATOM    427  CB  HIS A 119      34.768  62.737  36.144  1.00  0.00           C  
ATOM    428  CG  HIS A 119      35.048  63.803  37.231  1.00  0.00           C  
ATOM    429  CD2 HIS A 119      35.491  65.109  37.049  1.00  0.00           C  
ATOM    430  ND1 HIS A 119      34.927  63.660  38.616  1.00  0.00           N  
ATOM    431  CE1 HIS A 119      35.322  64.778  39.162  1.00  0.00           C  
ATOM    432  NE2 HIS A 119      35.678  65.725  38.300  1.00  0.00           N  
ATOM    433  N   GLU A 120      34.946  64.986  33.026  1.00  0.00           N  
ATOM    434  CA  GLU A 120      35.701  65.805  32.049  1.00  0.00           C  
ATOM    435  C   GLU A 120      36.470  64.976  31.065  1.00  0.00           C  
ATOM    436  O   GLU A 120      36.865  65.561  30.055  1.00  0.00           O  
ATOM    437  CB  GLU A 120      36.497  66.867  32.767  1.00  0.00           C  
ATOM    438  CG  GLU A 120      35.714  67.911  33.527  1.00  0.00           C  
ATOM    439  CD  GLU A 120      34.610  68.568  32.725  1.00  0.00           C  
ATOM    440  OE1 GLU A 120      33.541  68.672  33.232  1.00  0.00           O  
ATOM    441  OE2 GLU A 120      34.774  69.123  31.620  1.00  0.00           O1-
ATOM    442  N   ARG A 121      36.704  63.608  31.267  1.00  0.00           N  
ATOM    443  CA  ARG A 121      37.683  62.857  30.437  1.00  0.00           C  
ATOM    444  C   ARG A 121      37.232  62.643  29.004  1.00  0.00           C  
ATOM    445  O   ARG A 121      38.057  62.490  28.125  1.00  0.00           O  
ATOM    446  CB  ARG A 121      38.069  61.563  31.081  1.00  0.00           C  
ATOM    447  CG  ARG A 121      38.934  61.777  32.349  1.00  0.00           C  
ATOM    448  CD  ARG A 121      39.316  60.455  32.937  1.00  0.00           C  
ATOM    449  NE  ARG A 121      38.198  59.848  33.675  1.00  0.00           N  
ATOM    450  CZ  ARG A 121      38.264  58.893  34.536  1.00  0.00           C  
ATOM    451  NH1 ARG A 121      37.128  58.624  35.157  1.00  0.00           N1+
ATOM    452  NH2 ARG A 121      39.289  58.222  34.922  1.00  0.00           N  
ATOM    453  N   TYR A 122      35.918  62.393  28.778  1.00  0.00           N  
ATOM    454  CA  TYR A 122      35.363  61.821  27.547  1.00  0.00           C  
ATOM    455  C   TYR A 122      36.036  60.510  27.014  1.00  0.00           C  
ATOM    456  O   TYR A 122      35.875  60.199  25.841  1.00  0.00           O  
ATOM    457  CB  TYR A 122      35.140  62.922  26.462  1.00  0.00           C  
ATOM    458  CG  TYR A 122      34.254  64.090  26.945  1.00  0.00           C  
ATOM    459  CD1 TYR A 122      32.827  63.981  26.986  1.00  0.00           C  
ATOM    460  CD2 TYR A 122      34.876  65.270  27.449  1.00  0.00           C  
ATOM    461  CE1 TYR A 122      32.076  64.994  27.613  1.00  0.00           C  
ATOM    462  CE2 TYR A 122      34.036  66.190  28.134  1.00  0.00           C  
ATOM    463  CZ  TYR A 122      32.642  66.086  28.278  1.00  0.00           C  
ATOM    464  OH  TYR A 122      31.921  66.988  28.994  1.00  0.00           O  
ATOM    465  N   MET A 123      36.591  59.709  27.985  1.00  0.00           N  
ATOM    466  CA  MET A 123      37.394  58.533  27.748  1.00  0.00           C  
ATOM    467  C   MET A 123      37.523  57.657  28.925  1.00  0.00           C  
ATOM    468  O   MET A 123      37.484  58.094  30.070  1.00  0.00           O  
ATOM    469  CB  MET A 123      38.843  59.019  27.285  1.00  0.00           C  
ATOM    470  CG  MET A 123      39.738  57.912  26.621  1.00  0.00           C  
ATOM    471  SD  MET A 123      38.804  56.905  25.417  1.00  0.00           S  
ATOM    472  CE  MET A 123      38.551  58.001  23.947  1.00  0.00           C  
ATOM    473  N   VAL A 124      37.686  56.313  28.561  1.00  0.00           N  
ATOM    474  CA  VAL A 124      37.805  55.189  29.537  1.00  0.00           C  
ATOM    475  C   VAL A 124      38.714  54.132  28.886  1.00  0.00           C  
ATOM    476  O   VAL A 124      38.652  53.829  27.687  1.00  0.00           O  
ATOM    477  CB  VAL A 124      36.384  54.675  29.998  1.00  0.00           C  
ATOM    478  CG1 VAL A 124      35.688  53.993  28.853  1.00  0.00           C  
ATOM    479  CG2 VAL A 124      36.377  53.845  31.263  1.00  0.00           C  
ATOM    480  N   SER A 125      39.544  53.407  29.717  1.00  0.00           N  
ATOM    481  CA  SER A 125      40.598  52.420  29.441  1.00  0.00           C  
ATOM    482  C   SER A 125      40.339  51.007  29.996  1.00  0.00           C  
ATOM    483  O   SER A 125      39.600  50.898  30.958  1.00  0.00           O  
ATOM    484  CB  SER A 125      41.950  52.863  29.984  1.00  0.00           C  
ATOM    485  OG  SER A 125      43.037  52.276  29.249  1.00  0.00           O  
ATOM    486  N   GLY A 126      40.896  49.869  29.464  1.00  0.00           N  
ATOM    487  CA  GLY A 126      40.410  48.534  29.662  1.00  0.00           C  
ATOM    488  C   GLY A 126      40.836  48.014  31.064  1.00  0.00           C  
ATOM    489  O   GLY A 126      40.299  46.954  31.367  1.00  0.00           O  
ATOM    490  N   THR A 127      41.936  48.590  31.667  1.00  0.00           N  
ATOM    491  CA  THR A 127      42.803  48.073  32.715  1.00  0.00           C  
ATOM    492  C   THR A 127      43.050  46.592  32.623  1.00  0.00           C  
ATOM    493  O   THR A 127      42.797  45.802  33.491  1.00  0.00           O  
ATOM    494  CB  THR A 127      42.276  48.517  34.098  1.00  0.00           C  
ATOM    495  CG2 THR A 127      42.713  49.967  34.316  1.00  0.00           C  
ATOM    496  OG1 THR A 127      40.865  48.632  34.181  1.00  0.00           O  
ATOM    497  N   ASN A 128      43.661  46.264  31.378  1.00  0.00           N  
ATOM    498  CA  ASN A 128      43.929  44.932  30.870  1.00  0.00           C  
ATOM    499  C   ASN A 128      45.104  44.200  31.621  1.00  0.00           C  
ATOM    500  O   ASN A 128      46.106  43.873  31.059  1.00  0.00           O  
ATOM    501  CB  ASN A 128      44.145  44.998  29.382  1.00  0.00           C  
ATOM    502  CG  ASN A 128      43.023  45.685  28.608  1.00  0.00           C  
ATOM    503  ND2 ASN A 128      41.790  45.125  28.635  1.00  0.00           N  
ATOM    504  OD1 ASN A 128      43.251  46.656  27.847  1.00  0.00           O  
ATOM    505  N   VAL A 129      44.849  43.838  32.934  1.00  0.00           N  
ATOM    506  CA  VAL A 129      45.521  42.847  33.703  1.00  0.00           C  
ATOM    507  C   VAL A 129      45.354  41.439  33.087  1.00  0.00           C  
ATOM    508  O   VAL A 129      44.227  41.020  32.927  1.00  0.00           O  
ATOM    509  CB  VAL A 129      45.298  42.908  35.224  1.00  0.00           C  
ATOM    510  CG1 VAL A 129      46.470  42.146  35.898  1.00  0.00           C  
ATOM    511  CG2 VAL A 129      44.915  44.222  35.865  1.00  0.00           C  
ATOM    512  N   TYR A 130      46.410  40.612  32.925  1.00  0.00           N  
ATOM    513  CA  TYR A 130      46.245  39.233  32.428  1.00  0.00           C  
ATOM    514  C   TYR A 130      47.250  38.214  32.927  1.00  0.00           C  
ATOM    515  O   TYR A 130      48.262  38.562  33.389  1.00  0.00           O  
ATOM    516  CB  TYR A 130      46.225  39.191  30.848  1.00  0.00           C  
ATOM    517  CG  TYR A 130      47.648  39.445  30.279  1.00  0.00           C  
ATOM    518  CD1 TYR A 130      48.339  38.329  29.708  1.00  0.00           C  
ATOM    519  CD2 TYR A 130      48.234  40.695  30.104  1.00  0.00           C  
ATOM    520  CE1 TYR A 130      49.577  38.536  29.014  1.00  0.00           C  
ATOM    521  CE2 TYR A 130      49.485  40.882  29.394  1.00  0.00           C  
ATOM    522  CZ  TYR A 130      50.126  39.803  28.806  1.00  0.00           C  
ATOM    523  OH  TYR A 130      51.287  39.922  28.102  1.00  0.00           O  
ATOM    524  N   GLY A 131      46.873  36.868  33.104  1.00  0.00           N  
ATOM    525  CA  GLY A 131      47.757  35.893  33.796  1.00  0.00           C  
ATOM    526  C   GLY A 131      47.560  34.438  33.299  1.00  0.00           C  
ATOM    527  O   GLY A 131      46.562  34.158  32.659  1.00  0.00           O  
ATOM    528  N   ILE A 132      48.631  33.637  33.663  1.00  0.00           N  
ATOM    529  CA  ILE A 132      49.032  32.312  33.128  1.00  0.00           C  
ATOM    530  C   ILE A 132      49.531  31.397  34.272  1.00  0.00           C  
ATOM    531  O   ILE A 132      50.440  31.748  34.964  1.00  0.00           O  
ATOM    532  CB  ILE A 132      50.140  32.546  32.011  1.00  0.00           C  
ATOM    533  CG1 ILE A 132      49.524  33.405  30.859  1.00  0.00           C  
ATOM    534  CG2 ILE A 132      50.643  31.137  31.462  1.00  0.00           C  
ATOM    535  CD1 ILE A 132      49.997  34.844  30.784  1.00  0.00           C  
ATOM    536  N   LEU A 133      49.064  30.114  34.480  1.00  0.00           N  
ATOM    537  CA  LEU A 133      49.697  29.119  35.359  1.00  0.00           C  
ATOM    538  C   LEU A 133      50.963  28.487  34.817  1.00  0.00           C  
ATOM    539  O   LEU A 133      51.913  28.275  35.575  1.00  0.00           O  
ATOM    540  CB  LEU A 133      48.603  28.138  35.742  1.00  0.00           C  
ATOM    541  CG  LEU A 133      48.957  27.403  37.082  1.00  0.00           C  
ATOM    542  CD1 LEU A 133      47.708  27.106  37.871  1.00  0.00           C  
ATOM    543  CD2 LEU A 133      49.563  26.094  36.721  1.00  0.00           C  
ATOM    544  N   ARG A 134      50.977  28.345  33.440  1.00  0.00           N  
ATOM    545  CA  ARG A 134      51.933  27.604  32.622  1.00  0.00           C  
ATOM    546  C   ARG A 134      53.369  28.261  32.674  1.00  0.00           C  
ATOM    547  O   ARG A 134      54.218  27.890  31.972  1.00  0.00           O  
ATOM    548  CB  ARG A 134      51.373  27.660  31.180  1.00  0.00           C  
ATOM    549  CG  ARG A 134      51.895  26.436  30.397  1.00  0.00           C  
ATOM    550  CD  ARG A 134      51.434  26.542  28.962  1.00  0.00           C  
ATOM    551  NE  ARG A 134      51.650  25.259  28.232  1.00  0.00           N  
ATOM    552  CZ  ARG A 134      52.674  24.929  27.537  1.00  0.00           C  
ATOM    553  NH1 ARG A 134      52.552  23.958  26.696  1.00  0.00           N1+
ATOM    554  NH2 ARG A 134      53.812  25.492  27.503  1.00  0.00           N  
ATOM    555  N   ALA A 135      53.729  29.205  33.597  1.00  0.00           N  
ATOM    556  CA  ALA A 135      54.948  29.968  33.559  1.00  0.00           C  
ATOM    557  C   ALA A 135      56.302  29.245  34.024  1.00  0.00           C  
ATOM    558  O   ALA A 135      56.169  28.235  34.734  1.00  0.00           O  
ATOM    559  CB  ALA A 135      54.744  31.181  34.363  1.00  0.00           C  
ATOM    560  N   PRO A 136      57.521  29.708  33.630  1.00  0.00           N  
ATOM    561  CA  PRO A 136      57.750  30.801  32.688  1.00  0.00           C  
ATOM    562  C   PRO A 136      57.555  30.420  31.278  1.00  0.00           C  
ATOM    563  O   PRO A 136      57.805  31.159  30.365  1.00  0.00           O  
ATOM    564  CB  PRO A 136      59.249  31.189  32.947  1.00  0.00           C  
ATOM    565  CG  PRO A 136      59.869  29.778  33.210  1.00  0.00           C  
ATOM    566  CD  PRO A 136      58.808  29.175  34.152  1.00  0.00           C  
ATOM    567  N   ARG A 137      57.259  29.042  31.077  1.00  0.00           N  
ATOM    568  CA  ARG A 137      56.932  28.445  29.721  1.00  0.00           C  
ATOM    569  C   ARG A 137      55.526  28.778  29.153  1.00  0.00           C  
ATOM    570  O   ARG A 137      54.880  28.032  28.516  1.00  0.00           O  
ATOM    571  CB  ARG A 137      57.143  26.923  30.097  1.00  0.00           C  
ATOM    572  CG  ARG A 137      57.379  25.983  28.935  1.00  0.00           C  
ATOM    573  CD  ARG A 137      57.468  24.515  29.361  1.00  0.00           C  
ATOM    574  NE  ARG A 137      56.269  24.093  30.191  1.00  0.00           N  
ATOM    575  CZ  ARG A 137      55.241  23.346  29.719  1.00  0.00           C  
ATOM    576  NH1 ARG A 137      54.143  23.258  30.349  1.00  0.00           N1+
ATOM    577  NH2 ARG A 137      55.203  22.827  28.557  1.00  0.00           N  
ATOM    578  N   ALA A 138      55.176  30.143  29.286  1.00  0.00           N  
ATOM    579  CA  ALA A 138      53.851  30.771  29.202  1.00  0.00           C  
ATOM    580  C   ALA A 138      53.187  30.859  27.780  1.00  0.00           C  
ATOM    581  O   ALA A 138      52.020  31.051  27.600  1.00  0.00           O  
ATOM    582  CB  ALA A 138      54.013  32.165  29.841  1.00  0.00           C  
ATOM    583  N   ALA A 139      54.043  30.757  26.667  1.00  0.00           N  
ATOM    584  CA  ALA A 139      53.523  30.503  25.324  1.00  0.00           C  
ATOM    585  C   ALA A 139      53.171  28.992  25.082  1.00  0.00           C  
ATOM    586  O   ALA A 139      53.612  28.159  25.781  1.00  0.00           O  
ATOM    587  CB  ALA A 139      54.536  30.881  24.317  1.00  0.00           C  
ATOM    588  N   SER A 140      52.295  28.648  24.056  1.00  0.00           N  
ATOM    589  CA  SER A 140      51.758  27.375  23.785  1.00  0.00           C  
ATOM    590  C   SER A 140      51.340  27.186  22.326  1.00  0.00           C  
ATOM    591  O   SER A 140      51.369  28.164  21.625  1.00  0.00           O  
ATOM    592  CB  SER A 140      50.718  27.071  24.856  1.00  0.00           C  
ATOM    593  OG  SER A 140      50.135  25.763  24.743  1.00  0.00           O  
ATOM    594  N   THR A 141      50.939  25.987  21.886  1.00  0.00           N  
ATOM    595  CA  THR A 141      50.498  25.780  20.484  1.00  0.00           C  
ATOM    596  C   THR A 141      49.140  26.416  20.349  1.00  0.00           C  
ATOM    597  O   THR A 141      48.826  26.877  19.280  1.00  0.00           O  
ATOM    598  CB  THR A 141      50.421  24.269  20.083  1.00  0.00           C  
ATOM    599  CG2 THR A 141      51.820  23.767  19.824  1.00  0.00           C  
ATOM    600  OG1 THR A 141      49.908  23.548  21.151  1.00  0.00           O  
ATOM    601  N   GLU A 142      48.328  26.394  21.439  1.00  0.00           N  
ATOM    602  CA  GLU A 142      47.128  27.192  21.624  1.00  0.00           C  
ATOM    603  C   GLU A 142      46.605  27.228  23.046  1.00  0.00           C  
ATOM    604  O   GLU A 142      47.137  26.547  23.853  1.00  0.00           O  
ATOM    605  CB  GLU A 142      46.000  26.564  20.764  1.00  0.00           C  
ATOM    606  CG  GLU A 142      45.623  25.117  21.167  1.00  0.00           C  
ATOM    607  CD  GLU A 142      46.677  24.036  20.875  1.00  0.00           C  
ATOM    608  OE1 GLU A 142      47.345  23.589  21.800  1.00  0.00           O  
ATOM    609  OE2 GLU A 142      46.641  23.538  19.735  1.00  0.00           O1-
ATOM    610  N   SER A 143      45.753  28.288  23.438  1.00  0.00           N  
ATOM    611  CA  SER A 143      45.191  28.518  24.762  1.00  0.00           C  
ATOM    612  C   SER A 143      43.711  28.976  24.812  1.00  0.00           C  
ATOM    613  O   SER A 143      43.103  29.092  23.795  1.00  0.00           O  
ATOM    614  CB  SER A 143      46.095  29.483  25.518  1.00  0.00           C  
ATOM    615  OG  SER A 143      45.794  30.772  24.990  1.00  0.00           O  
ATOM    616  N   LEU A 144      43.071  28.936  26.046  1.00  0.00           N  
ATOM    617  CA  LEU A 144      41.686  29.395  26.478  1.00  0.00           C  
ATOM    618  C   LEU A 144      41.750  30.577  27.406  1.00  0.00           C  
ATOM    619  O   LEU A 144      42.329  30.435  28.465  1.00  0.00           O  
ATOM    620  CB  LEU A 144      41.099  28.196  27.215  1.00  0.00           C  
ATOM    621  CG  LEU A 144      39.769  28.415  27.894  1.00  0.00           C  
ATOM    622  CD1 LEU A 144      38.606  28.028  27.041  1.00  0.00           C  
ATOM    623  CD2 LEU A 144      39.633  27.491  29.080  1.00  0.00           C  
ATOM    624  N   VAL A 145      41.065  31.724  27.072  1.00  0.00           N  
ATOM    625  CA  VAL A 145      40.874  32.826  28.091  1.00  0.00           C  
ATOM    626  C   VAL A 145      39.571  32.722  28.860  1.00  0.00           C  
ATOM    627  O   VAL A 145      38.515  32.725  28.262  1.00  0.00           O  
ATOM    628  CB  VAL A 145      41.192  34.178  27.489  1.00  0.00           C  
ATOM    629  CG1 VAL A 145      40.190  34.558  26.379  1.00  0.00           C  
ATOM    630  CG2 VAL A 145      41.316  35.257  28.501  1.00  0.00           C  
ATOM    631  N   LEU A 146      39.596  32.606  30.257  1.00  0.00           N  
ATOM    632  CA  LEU A 146      38.555  33.015  31.163  1.00  0.00           C  
ATOM    633  C   LEU A 146      38.629  34.520  31.192  1.00  0.00           C  
ATOM    634  O   LEU A 146      39.441  35.069  31.898  1.00  0.00           O  
ATOM    635  CB  LEU A 146      38.837  32.207  32.432  1.00  0.00           C  
ATOM    636  CG  LEU A 146      38.872  30.722  32.255  1.00  0.00           C  
ATOM    637  CD1 LEU A 146      38.928  30.009  33.603  1.00  0.00           C  
ATOM    638  CD2 LEU A 146      37.755  30.035  31.424  1.00  0.00           C  
ATOM    639  N   THR A 147      37.690  35.215  30.559  1.00  0.00           N  
ATOM    640  CA  THR A 147      37.536  36.657  30.846  1.00  0.00           C  
ATOM    641  C   THR A 147      36.828  37.015  32.198  1.00  0.00           C  
ATOM    642  O   THR A 147      35.811  36.407  32.469  1.00  0.00           O  
ATOM    643  CB  THR A 147      36.732  37.391  29.779  1.00  0.00           C  
ATOM    644  CG2 THR A 147      36.947  38.858  29.793  1.00  0.00           C  
ATOM    645  OG1 THR A 147      37.184  36.904  28.550  1.00  0.00           O  
ATOM    646  N   VAL A 148      37.442  38.030  32.913  1.00  0.00           N  
ATOM    647  CA  VAL A 148      36.974  38.665  34.142  1.00  0.00           C  
ATOM    648  C   VAL A 148      36.388  40.050  33.825  1.00  0.00           C  
ATOM    649  O   VAL A 148      37.047  41.103  34.149  1.00  0.00           O  
ATOM    650  CB  VAL A 148      38.154  38.656  35.146  1.00  0.00           C  
ATOM    651  CG1 VAL A 148      37.752  39.237  36.504  1.00  0.00           C  
ATOM    652  CG2 VAL A 148      38.824  37.338  35.358  1.00  0.00           C  
ATOM    653  N   PRO A 149      35.173  40.180  33.201  1.00  0.00           N  
ATOM    654  CA  PRO A 149      34.622  41.507  32.786  1.00  0.00           C  
ATOM    655  C   PRO A 149      34.220  42.386  34.000  1.00  0.00           C  
ATOM    656  O   PRO A 149      33.181  42.106  34.658  1.00  0.00           O  
ATOM    657  CB  PRO A 149      33.356  41.083  31.925  1.00  0.00           C  
ATOM    658  CG  PRO A 149      32.923  39.764  32.593  1.00  0.00           C  
ATOM    659  CD  PRO A 149      34.230  39.028  32.806  1.00  0.00           C  
ATOM    660  N   CYS A 150      34.862  43.520  34.068  1.00  0.00           N  
ATOM    661  CA  CYS A 150      34.191  44.610  34.763  1.00  0.00           C  
ATOM    662  C   CYS A 150      33.178  45.329  33.870  1.00  0.00           C  
ATOM    663  O   CYS A 150      32.317  45.973  34.412  1.00  0.00           O  
ATOM    664  CB  CYS A 150      35.313  45.607  35.233  1.00  0.00           C  
ATOM    665  SG  CYS A 150      36.191  45.065  36.711  1.00  0.00           S  
ATOM    666  N   GLY A 151      33.385  45.264  32.568  1.00  0.00           N  
ATOM    667  CA  GLY A 151      32.404  45.618  31.519  1.00  0.00           C  
ATOM    668  C   GLY A 151      31.317  44.675  31.258  1.00  0.00           C  
ATOM    669  O   GLY A 151      31.064  43.923  32.169  1.00  0.00           O  
ATOM    670  N   SER A 152      30.665  44.629  30.064  1.00  0.00           N  
ATOM    671  CA  SER A 152      29.635  43.716  29.616  1.00  0.00           C  
ATOM    672  C   SER A 152      28.296  43.673  30.333  1.00  0.00           C  
ATOM    673  O   SER A 152      28.285  43.489  31.516  1.00  0.00           O  
ATOM    674  CB  SER A 152      30.206  42.393  29.383  1.00  0.00           C  
ATOM    675  OG  SER A 152      29.196  41.729  28.559  1.00  0.00           O  
ATOM    676  N   ASP A 153      27.111  43.777  29.631  1.00  0.00           N  
ATOM    677  CA  ASP A 153      25.809  43.489  30.155  1.00  0.00           C  
ATOM    678  C   ASP A 153      24.695  43.234  29.122  1.00  0.00           C  
ATOM    679  O   ASP A 153      24.712  43.773  28.024  1.00  0.00           O  
ATOM    680  CB  ASP A 153      25.298  44.644  31.013  1.00  0.00           C  
ATOM    681  CG  ASP A 153      25.857  44.691  32.368  1.00  0.00           C  
ATOM    682  OD1 ASP A 153      26.244  43.708  33.025  1.00  0.00           O  
ATOM    683  OD2 ASP A 153      25.855  45.878  32.864  1.00  0.00           O1-
ATOM    684  N   SER A 154      23.726  42.234  29.432  1.00  0.00           N  
ATOM    685  CA  SER A 154      22.319  42.351  29.054  1.00  0.00           C  
ATOM    686  C   SER A 154      21.577  42.960  30.275  1.00  0.00           C  
ATOM    687  O   SER A 154      20.558  43.588  30.180  1.00  0.00           O  
ATOM    688  CB  SER A 154      21.687  41.035  28.785  1.00  0.00           C  
ATOM    689  OG  SER A 154      22.119  40.162  29.809  1.00  0.00           O  
ATOM    690  N   THR A 155      22.083  42.625  31.554  1.00  0.00           N  
ATOM    691  CA  THR A 155      21.286  42.825  32.807  1.00  0.00           C  
ATOM    692  C   THR A 155      21.971  42.826  34.144  1.00  0.00           C  
ATOM    693  O   THR A 155      21.520  43.443  35.079  1.00  0.00           O  
ATOM    694  CB  THR A 155      20.141  41.801  32.898  1.00  0.00           C  
ATOM    695  CG2 THR A 155      20.605  40.401  33.236  1.00  0.00           C  
ATOM    696  OG1 THR A 155      19.205  42.256  33.817  1.00  0.00           O  
ATOM    697  N   ASN A 156      23.214  42.212  34.283  1.00  0.00           N  
ATOM    698  CA  ASN A 156      23.736  41.690  35.579  1.00  0.00           C  
ATOM    699  C   ASN A 156      24.480  42.709  36.482  1.00  0.00           C  
ATOM    700  O   ASN A 156      24.819  42.384  37.581  1.00  0.00           O  
ATOM    701  CB  ASN A 156      24.631  40.423  35.350  1.00  0.00           C  
ATOM    702  CG  ASN A 156      26.108  40.578  35.303  1.00  0.00           C  
ATOM    703  ND2 ASN A 156      26.838  39.683  36.000  1.00  0.00           N  
ATOM    704  OD1 ASN A 156      26.686  41.500  34.784  1.00  0.00           O  
ATOM    705  N   SER A 157      24.734  44.010  35.968  1.00  0.00           N  
ATOM    706  CA  SER A 157      25.511  45.081  36.668  1.00  0.00           C  
ATOM    707  C   SER A 157      26.930  44.668  36.948  1.00  0.00           C  
ATOM    708  O   SER A 157      27.424  43.543  36.791  1.00  0.00           O  
ATOM    709  CB  SER A 157      24.803  45.514  37.938  1.00  0.00           C  
ATOM    710  OG  SER A 157      25.343  46.696  38.453  1.00  0.00           O  
ATOM    711  N   GLN A 158      27.697  45.746  37.399  1.00  0.00           N  
ATOM    712  CA  GLN A 158      29.069  45.630  37.849  1.00  0.00           C  
ATOM    713  C   GLN A 158      29.279  44.519  38.933  1.00  0.00           C  
ATOM    714  O   GLN A 158      28.679  44.555  39.980  1.00  0.00           O  
ATOM    715  CB  GLN A 158      29.631  46.956  38.344  1.00  0.00           C  
ATOM    716  CG  GLN A 158      30.238  47.913  37.281  1.00  0.00           C  
ATOM    717  CD  GLN A 158      29.093  48.757  36.683  1.00  0.00           C  
ATOM    718  NE2 GLN A 158      29.291  49.951  36.096  1.00  0.00           N  
ATOM    719  OE1 GLN A 158      27.949  48.418  36.799  1.00  0.00           O  
ATOM    720  N   ALA A 159      30.207  43.595  38.596  1.00  0.00           N  
ATOM    721  CA  ALA A 159      30.306  42.309  39.396  1.00  0.00           C  
ATOM    722  C   ALA A 159      31.773  41.711  39.326  1.00  0.00           C  
ATOM    723  O   ALA A 159      31.970  40.529  39.739  1.00  0.00           O  
ATOM    724  CB  ALA A 159      29.309  41.339  38.830  1.00  0.00           C  
ATOM    725  N   VAL A 160      32.801  42.461  38.805  1.00  0.00           N  
ATOM    726  CA  VAL A 160      34.199  42.102  38.743  1.00  0.00           C  
ATOM    727  C   VAL A 160      34.470  40.764  38.025  1.00  0.00           C  
ATOM    728  O   VAL A 160      35.294  39.991  38.425  1.00  0.00           O  
ATOM    729  CB  VAL A 160      35.012  42.477  40.081  1.00  0.00           C  
ATOM    730  CG1 VAL A 160      34.722  41.576  41.297  1.00  0.00           C  
ATOM    731  CG2 VAL A 160      36.492  42.556  39.825  1.00  0.00           C  
ATOM    732  N   GLY A 161      33.593  40.406  37.088  1.00  0.00           N  
ATOM    733  CA  GLY A 161      33.465  39.089  36.346  1.00  0.00           C  
ATOM    734  C   GLY A 161      33.214  37.844  37.148  1.00  0.00           C  
ATOM    735  O   GLY A 161      33.468  36.767  36.601  1.00  0.00           O  
ATOM    736  N   LEU A 162      32.764  37.958  38.473  1.00  0.00           N  
ATOM    737  CA  LEU A 162      32.280  36.809  39.229  1.00  0.00           C  
ATOM    738  C   LEU A 162      33.317  35.705  39.566  1.00  0.00           C  
ATOM    739  O   LEU A 162      33.137  34.886  40.477  1.00  0.00           O  
ATOM    740  CB  LEU A 162      30.993  36.198  38.592  1.00  0.00           C  
ATOM    741  CG  LEU A 162      29.817  37.172  38.460  1.00  0.00           C  
ATOM    742  CD1 LEU A 162      28.673  36.409  37.785  1.00  0.00           C  
ATOM    743  CD2 LEU A 162      29.263  37.473  39.837  1.00  0.00           C  
ATOM    744  N   LEU A 163      34.560  35.633  38.900  1.00  0.00           N  
ATOM    745  CA  LEU A 163      35.533  34.534  38.826  1.00  0.00           C  
ATOM    746  C   LEU A 163      36.347  34.386  40.165  1.00  0.00           C  
ATOM    747  O   LEU A 163      36.172  33.523  40.975  1.00  0.00           O  
ATOM    748  CB  LEU A 163      36.527  34.519  37.606  1.00  0.00           C  
ATOM    749  CG  LEU A 163      35.791  34.000  36.307  1.00  0.00           C  
ATOM    750  CD1 LEU A 163      36.468  34.470  35.018  1.00  0.00           C  
ATOM    751  CD2 LEU A 163      35.784  32.468  36.149  1.00  0.00           C  
ATOM    752  N   LEU A 164      37.346  35.410  40.373  1.00  0.00           N  
ATOM    753  CA  LEU A 164      38.602  35.370  41.126  1.00  0.00           C  
ATOM    754  C   LEU A 164      38.470  34.769  42.526  1.00  0.00           C  
ATOM    755  O   LEU A 164      39.453  34.143  42.832  1.00  0.00           O  
ATOM    756  CB  LEU A 164      39.244  36.781  41.195  1.00  0.00           C  
ATOM    757  CG  LEU A 164      39.818  37.349  39.816  1.00  0.00           C  
ATOM    758  CD1 LEU A 164      39.798  38.873  39.849  1.00  0.00           C  
ATOM    759  CD2 LEU A 164      41.216  36.725  39.610  1.00  0.00           C  
ATOM    760  N   ALA A 165      37.318  34.840  43.321  1.00  0.00           N  
ATOM    761  CA  ALA A 165      37.110  34.197  44.597  1.00  0.00           C  
ATOM    762  C   ALA A 165      37.004  32.685  44.564  1.00  0.00           C  
ATOM    763  O   ALA A 165      37.714  32.002  45.266  1.00  0.00           O  
ATOM    764  CB  ALA A 165      35.855  34.817  45.275  1.00  0.00           C  
ATOM    765  N   LEU A 166      36.172  32.224  43.587  1.00  0.00           N  
ATOM    766  CA  LEU A 166      35.970  30.762  43.266  1.00  0.00           C  
ATOM    767  C   LEU A 166      37.127  30.155  42.563  1.00  0.00           C  
ATOM    768  O   LEU A 166      37.509  29.048  42.850  1.00  0.00           O  
ATOM    769  CB  LEU A 166      34.607  30.624  42.493  1.00  0.00           C  
ATOM    770  CG  LEU A 166      33.325  31.144  43.215  1.00  0.00           C  
ATOM    771  CD1 LEU A 166      33.212  30.534  44.583  1.00  0.00           C  
ATOM    772  CD2 LEU A 166      32.886  32.598  43.173  1.00  0.00           C  
ATOM    773  N   ALA A 167      37.688  30.951  41.585  1.00  0.00           N  
ATOM    774  CA  ALA A 167      38.861  30.482  40.802  1.00  0.00           C  
ATOM    775  C   ALA A 167      39.938  30.145  41.860  1.00  0.00           C  
ATOM    776  O   ALA A 167      40.595  29.159  41.721  1.00  0.00           O  
ATOM    777  CB  ALA A 167      39.332  31.416  39.614  1.00  0.00           C  
ATOM    778  N   ALA A 168      40.257  31.086  42.797  1.00  0.00           N  
ATOM    779  CA  ALA A 168      41.226  30.802  43.886  1.00  0.00           C  
ATOM    780  C   ALA A 168      40.850  29.646  44.901  1.00  0.00           C  
ATOM    781  O   ALA A 168      41.792  29.008  45.439  1.00  0.00           O  
ATOM    782  CB  ALA A 168      41.487  32.129  44.691  1.00  0.00           C  
ATOM    783  N   HIS A 169      39.494  29.488  45.326  1.00  0.00           N  
ATOM    784  CA  HIS A 169      39.130  28.338  46.152  1.00  0.00           C  
ATOM    785  C   HIS A 169      39.251  27.005  45.379  1.00  0.00           C  
ATOM    786  O   HIS A 169      39.563  25.968  45.952  1.00  0.00           O  
ATOM    787  CB  HIS A 169      37.663  28.479  46.678  1.00  0.00           C  
ATOM    788  CG  HIS A 169      37.249  27.347  47.572  1.00  0.00           C  
ATOM    789  CD2 HIS A 169      37.382  27.308  48.953  1.00  0.00           C  
ATOM    790  ND1 HIS A 169      36.771  26.106  47.151  1.00  0.00           N  
ATOM    791  CE1 HIS A 169      36.697  25.340  48.235  1.00  0.00           C  
ATOM    792  NE2 HIS A 169      36.981  26.062  49.332  1.00  0.00           N  
ATOM    793  N   PHE A 170      39.051  27.012  44.014  1.00  0.00           N  
ATOM    794  CA  PHE A 170      39.098  25.908  43.061  1.00  0.00           C  
ATOM    795  C   PHE A 170      40.445  25.782  42.250  1.00  0.00           C  
ATOM    796  O   PHE A 170      40.579  25.062  41.306  1.00  0.00           O  
ATOM    797  CB  PHE A 170      37.889  25.968  42.144  1.00  0.00           C  
ATOM    798  CG  PHE A 170      36.522  25.530  42.692  1.00  0.00           C  
ATOM    799  CD1 PHE A 170      35.969  26.242  43.819  1.00  0.00           C  
ATOM    800  CD2 PHE A 170      35.809  24.398  42.226  1.00  0.00           C  
ATOM    801  CE1 PHE A 170      34.820  25.880  44.422  1.00  0.00           C  
ATOM    802  CE2 PHE A 170      34.648  23.992  42.946  1.00  0.00           C  
ATOM    803  CZ  PHE A 170      34.187  24.691  44.082  1.00  0.00           C  
ATOM    804  N   ARG A 171      41.511  26.611  42.659  1.00  0.00           N  
ATOM    805  CA  ARG A 171      42.844  26.702  41.958  1.00  0.00           C  
ATOM    806  C   ARG A 171      43.619  25.404  41.607  1.00  0.00           C  
ATOM    807  O   ARG A 171      44.226  25.337  40.540  1.00  0.00           O  
ATOM    808  CB  ARG A 171      43.693  27.653  42.828  1.00  0.00           C  
ATOM    809  CG  ARG A 171      43.978  27.148  44.262  1.00  0.00           C  
ATOM    810  CD  ARG A 171      44.844  28.168  45.000  1.00  0.00           C  
ATOM    811  NE  ARG A 171      45.197  27.802  46.368  1.00  0.00           N  
ATOM    812  CZ  ARG A 171      44.513  28.029  47.542  1.00  0.00           C  
ATOM    813  NH1 ARG A 171      45.228  27.921  48.646  1.00  0.00           N1+
ATOM    814  NH2 ARG A 171      43.242  28.266  47.645  1.00  0.00           N  
ATOM    815  N   GLY A 172      43.480  24.247  42.372  1.00  0.00           N  
ATOM    816  CA  GLY A 172      43.909  22.938  41.965  1.00  0.00           C  
ATOM    817  C   GLY A 172      43.318  22.369  40.678  1.00  0.00           C  
ATOM    818  O   GLY A 172      44.028  21.789  39.912  1.00  0.00           O  
ATOM    819  N   GLN A 173      41.952  22.663  40.316  1.00  0.00           N  
ATOM    820  CA  GLN A 173      41.361  22.276  39.013  1.00  0.00           C  
ATOM    821  C   GLN A 173      42.052  23.047  37.861  1.00  0.00           C  
ATOM    822  O   GLN A 173      42.213  22.506  36.751  1.00  0.00           O  
ATOM    823  CB  GLN A 173      39.866  22.521  39.012  1.00  0.00           C  
ATOM    824  CG  GLN A 173      38.934  21.804  39.970  1.00  0.00           C  
ATOM    825  CD  GLN A 173      38.874  20.307  39.727  1.00  0.00           C  
ATOM    826  NE2 GLN A 173      38.211  19.548  40.605  1.00  0.00           N  
ATOM    827  OE1 GLN A 173      39.485  19.742  38.838  1.00  0.00           O  
ATOM    828  N   ILE A 174      42.388  24.359  38.118  1.00  0.00           N  
ATOM    829  CA  ILE A 174      43.015  25.279  37.158  1.00  0.00           C  
ATOM    830  C   ILE A 174      44.533  24.791  36.969  1.00  0.00           C  
ATOM    831  O   ILE A 174      45.064  24.900  35.923  1.00  0.00           O  
ATOM    832  CB  ILE A 174      42.988  26.758  37.614  1.00  0.00           C  
ATOM    833  CG1 ILE A 174      41.536  27.136  37.849  1.00  0.00           C  
ATOM    834  CG2 ILE A 174      43.599  27.711  36.592  1.00  0.00           C  
ATOM    835  CD1 ILE A 174      40.600  27.162  36.629  1.00  0.00           C  
ATOM    836  N   TYR A 175      45.223  24.219  38.043  1.00  0.00           N  
ATOM    837  CA  TYR A 175      46.544  23.659  37.974  1.00  0.00           C  
ATOM    838  C   TYR A 175      46.600  22.343  37.182  1.00  0.00           C  
ATOM    839  O   TYR A 175      47.686  21.981  36.730  1.00  0.00           O  
ATOM    840  CB  TYR A 175      47.072  23.406  39.448  1.00  0.00           C  
ATOM    841  CG  TYR A 175      48.500  22.878  39.544  1.00  0.00           C  
ATOM    842  CD1 TYR A 175      48.735  21.472  39.611  1.00  0.00           C  
ATOM    843  CD2 TYR A 175      49.639  23.749  39.758  1.00  0.00           C  
ATOM    844  CE1 TYR A 175      50.036  20.960  39.835  1.00  0.00           C  
ATOM    845  CE2 TYR A 175      50.907  23.212  40.002  1.00  0.00           C  
ATOM    846  CZ  TYR A 175      51.135  21.796  40.038  1.00  0.00           C  
ATOM    847  OH  TYR A 175      52.384  21.277  40.326  1.00  0.00           O  
ATOM    848  N   TRP A 176      45.500  21.632  36.854  1.00  0.00           N  
ATOM    849  CA  TRP A 176      45.596  20.367  36.135  1.00  0.00           C  
ATOM    850  C   TRP A 176      44.970  20.496  34.687  1.00  0.00           C  
ATOM    851  O   TRP A 176      45.309  19.671  33.861  1.00  0.00           O  
ATOM    852  CB  TRP A 176      44.953  19.235  37.020  1.00  0.00           C  
ATOM    853  CG  TRP A 176      45.716  18.919  38.257  1.00  0.00           C  
ATOM    854  CD1 TRP A 176      45.339  18.939  39.544  1.00  0.00           C  
ATOM    855  CD2 TRP A 176      47.119  18.464  38.361  1.00  0.00           C  
ATOM    856  CE2 TRP A 176      47.389  18.140  39.749  1.00  0.00           C  
ATOM    857  CE3 TRP A 176      48.137  18.236  37.396  1.00  0.00           C  
ATOM    858  NE1 TRP A 176      46.278  18.507  40.433  1.00  0.00           N  
ATOM    859  CZ2 TRP A 176      48.667  17.674  40.071  1.00  0.00           C  
ATOM    860  CZ3 TRP A 176      49.481  17.816  37.756  1.00  0.00           C  
ATOM    861  CH2 TRP A 176      49.671  17.449  39.067  1.00  0.00           C  
ATOM    862  N   ALA A 177      44.045  21.528  34.376  1.00  0.00           N  
ATOM    863  CA  ALA A 177      43.386  21.734  33.056  1.00  0.00           C  
ATOM    864  C   ALA A 177      44.375  22.393  32.016  1.00  0.00           C  
ATOM    865  O   ALA A 177      45.218  23.144  32.304  1.00  0.00           O  
ATOM    866  CB  ALA A 177      42.183  22.700  33.158  1.00  0.00           C  
ATOM    867  N   LYS A 178      44.235  22.123  30.661  1.00  0.00           N  
ATOM    868  CA  LYS A 178      45.102  22.513  29.559  1.00  0.00           C  
ATOM    869  C   LYS A 178      44.999  24.066  29.470  1.00  0.00           C  
ATOM    870  O   LYS A 178      43.963  24.549  29.116  1.00  0.00           O  
ATOM    871  CB  LYS A 178      44.737  21.799  28.254  1.00  0.00           C  
ATOM    872  CG  LYS A 178      45.664  22.282  27.136  1.00  0.00           C  
ATOM    873  CD  LYS A 178      45.170  21.838  25.685  1.00  0.00           C  
ATOM    874  CE  LYS A 178      46.161  22.188  24.600  1.00  0.00           C  
ATOM    875  NZ  LYS A 178      46.327  23.612  24.437  1.00  0.00           N1+
ATOM    876  N   ASP A 179      46.166  24.667  29.814  1.00  0.00           N  
ATOM    877  CA  ASP A 179      46.644  25.998  29.403  1.00  0.00           C  
ATOM    878  C   ASP A 179      45.745  27.183  29.667  1.00  0.00           C  
ATOM    879  O   ASP A 179      45.658  28.151  28.963  1.00  0.00           O  
ATOM    880  CB  ASP A 179      47.127  26.072  27.836  1.00  0.00           C  
ATOM    881  CG  ASP A 179      48.098  24.929  27.417  1.00  0.00           C  
ATOM    882  OD1 ASP A 179      48.123  24.511  26.230  1.00  0.00           O  
ATOM    883  OD2 ASP A 179      48.909  24.424  28.235  1.00  0.00           O1-
ATOM    884  N   ILE A 180      44.977  27.108  30.814  1.00  0.00           N  
ATOM    885  CA  ILE A 180      43.984  28.129  31.193  1.00  0.00           C  
ATOM    886  C   ILE A 180      44.526  29.540  31.441  1.00  0.00           C  
ATOM    887  O   ILE A 180      45.282  29.723  32.385  1.00  0.00           O  
ATOM    888  CB  ILE A 180      43.322  27.664  32.560  1.00  0.00           C  
ATOM    889  CG1 ILE A 180      42.866  26.166  32.386  1.00  0.00           C  
ATOM    890  CG2 ILE A 180      42.205  28.589  32.967  1.00  0.00           C  
ATOM    891  CD1 ILE A 180      41.933  25.789  31.278  1.00  0.00           C  
ATOM    892  N   VAL A 181      44.104  30.523  30.603  1.00  0.00           N  
ATOM    893  CA  VAL A 181      44.447  31.950  30.865  1.00  0.00           C  
ATOM    894  C   VAL A 181      43.313  32.805  31.449  1.00  0.00           C  
ATOM    895  O   VAL A 181      42.191  32.398  31.522  1.00  0.00           O  
ATOM    896  CB  VAL A 181      44.967  32.457  29.492  1.00  0.00           C  
ATOM    897  CG1 VAL A 181      45.428  33.929  29.422  1.00  0.00           C  
ATOM    898  CG2 VAL A 181      46.314  31.649  29.216  1.00  0.00           C  
ATOM    899  N   PHE A 182      43.696  34.081  31.975  1.00  0.00           N  
ATOM    900  CA  PHE A 182      42.739  35.032  32.604  1.00  0.00           C  
ATOM    901  C   PHE A 182      42.933  36.463  31.907  1.00  0.00           C  
ATOM    902  O   PHE A 182      44.062  36.723  31.483  1.00  0.00           O  
ATOM    903  CB  PHE A 182      42.874  35.049  34.168  1.00  0.00           C  
ATOM    904  CG  PHE A 182      42.403  33.820  34.728  1.00  0.00           C  
ATOM    905  CD1 PHE A 182      41.094  33.740  35.111  1.00  0.00           C  
ATOM    906  CD2 PHE A 182      43.253  32.730  34.798  1.00  0.00           C  
ATOM    907  CE1 PHE A 182      40.633  32.561  35.724  1.00  0.00           C  
ATOM    908  CE2 PHE A 182      42.806  31.576  35.485  1.00  0.00           C  
ATOM    909  CZ  PHE A 182      41.497  31.487  35.933  1.00  0.00           C  
ATOM    910  N   LEU A 183      41.927  37.348  31.893  1.00  0.00           N  
ATOM    911  CA  LEU A 183      42.002  38.672  31.396  1.00  0.00           C  
ATOM    912  C   LEU A 183      40.944  39.519  32.101  1.00  0.00           C  
ATOM    913  O   LEU A 183      39.724  39.189  32.193  1.00  0.00           O  
ATOM    914  CB  LEU A 183      41.793  38.653  29.866  1.00  0.00           C  
ATOM    915  CG  LEU A 183      41.763  40.031  29.225  1.00  0.00           C  
ATOM    916  CD1 LEU A 183      43.052  40.839  29.245  1.00  0.00           C  
ATOM    917  CD2 LEU A 183      41.495  39.706  27.756  1.00  0.00           C  
ATOM    918  N   VAL A 184      41.300  40.838  32.538  1.00  0.00           N  
ATOM    919  CA  VAL A 184      40.348  41.930  32.881  1.00  0.00           C  
ATOM    920  C   VAL A 184      39.906  42.805  31.699  1.00  0.00           C  
ATOM    921  O   VAL A 184      40.737  43.120  30.850  1.00  0.00           O  
ATOM    922  CB  VAL A 184      40.946  42.821  33.955  1.00  0.00           C  
ATOM    923  CG1 VAL A 184      39.932  43.826  34.621  1.00  0.00           C  
ATOM    924  CG2 VAL A 184      41.575  41.994  35.148  1.00  0.00           C  
ATOM    925  N   THR A 185      38.659  43.386  31.714  1.00  0.00           N  
ATOM    926  CA  THR A 185      38.212  44.294  30.628  1.00  0.00           C  
ATOM    927  C   THR A 185      37.032  45.111  31.053  1.00  0.00           C  
ATOM    928  O   THR A 185      36.099  44.589  31.629  1.00  0.00           O  
ATOM    929  CB  THR A 185      37.980  43.617  29.238  1.00  0.00           C  
ATOM    930  CG2 THR A 185      36.811  42.657  29.305  1.00  0.00           C  
ATOM    931  OG1 THR A 185      37.658  44.634  28.323  1.00  0.00           O  
ATOM    932  N   GLU A 186      37.173  46.445  30.989  1.00  0.00           N  
ATOM    933  CA  GLU A 186      36.247  47.460  31.565  1.00  0.00           C  
ATOM    934  C   GLU A 186      35.255  48.042  30.606  1.00  0.00           C  
ATOM    935  O   GLU A 186      35.294  47.849  29.422  1.00  0.00           O  
ATOM    936  CB  GLU A 186      37.076  48.621  32.198  1.00  0.00           C  
ATOM    937  CG  GLU A 186      37.143  48.451  33.678  1.00  0.00           C  
ATOM    938  CD  GLU A 186      35.951  48.853  34.612  1.00  0.00           C  
ATOM    939  OE1 GLU A 186      36.004  48.749  35.850  1.00  0.00           O  
ATOM    940  OE2 GLU A 186      34.934  49.425  34.112  1.00  0.00           O1-
ATOM    941  N   HIS A 187      34.248  48.779  31.149  1.00  0.00           N  
ATOM    942  CA  HIS A 187      33.161  49.527  30.517  1.00  0.00           C  
ATOM    943  C   HIS A 187      32.317  48.931  29.373  1.00  0.00           C  
ATOM    944  O   HIS A 187      32.815  48.371  28.460  1.00  0.00           O  
ATOM    945  CB  HIS A 187      33.676  50.961  30.122  1.00  0.00           C  
ATOM    946  CG  HIS A 187      32.544  51.985  29.812  1.00  0.00           C  
ATOM    947  CD2 HIS A 187      32.051  52.994  30.657  1.00  0.00           C  
ATOM    948  ND1 HIS A 187      31.784  52.062  28.658  1.00  0.00           N  
ATOM    949  CE1 HIS A 187      30.993  53.113  28.787  1.00  0.00           C  
ATOM    950  NE2 HIS A 187      31.061  53.691  29.992  1.00  0.00           N  
ATOM    951  N   ASP A 188      30.919  48.934  29.575  1.00  0.00           N  
ATOM    952  CA  ASP A 188      30.000  48.167  28.788  1.00  0.00           C  
ATOM    953  C   ASP A 188      29.849  48.685  27.329  1.00  0.00           C  
ATOM    954  O   ASP A 188      29.123  48.068  26.552  1.00  0.00           O  
ATOM    955  CB  ASP A 188      28.581  48.073  29.341  1.00  0.00           C  
ATOM    956  CG  ASP A 188      28.400  47.453  30.705  1.00  0.00           C  
ATOM    957  OD1 ASP A 188      27.331  47.612  31.370  1.00  0.00           O  
ATOM    958  OD2 ASP A 188      29.386  46.816  31.208  1.00  0.00           O1-
ATOM    959  N   LEU A 189      30.603  49.786  26.865  1.00  0.00           N  
ATOM    960  CA  LEU A 189      30.725  50.048  25.397  1.00  0.00           C  
ATOM    961  C   LEU A 189      32.095  49.733  24.763  1.00  0.00           C  
ATOM    962  O   LEU A 189      32.269  49.887  23.562  1.00  0.00           O  
ATOM    963  CB  LEU A 189      30.358  51.469  25.257  1.00  0.00           C  
ATOM    964  CG  LEU A 189      28.965  51.934  25.668  1.00  0.00           C  
ATOM    965  CD1 LEU A 189      28.788  53.407  25.295  1.00  0.00           C  
ATOM    966  CD2 LEU A 189      27.895  51.161  24.892  1.00  0.00           C  
ATOM    967  N   LEU A 190      33.182  49.449  25.619  1.00  0.00           N  
ATOM    968  CA  LEU A 190      34.614  49.551  25.181  1.00  0.00           C  
ATOM    969  C   LEU A 190      35.015  48.334  24.333  1.00  0.00           C  
ATOM    970  O   LEU A 190      35.556  48.439  23.285  1.00  0.00           O  
ATOM    971  CB  LEU A 190      35.494  49.830  26.451  1.00  0.00           C  
ATOM    972  CG  LEU A 190      37.038  50.024  26.154  1.00  0.00           C  
ATOM    973  CD1 LEU A 190      37.546  50.341  27.586  1.00  0.00           C  
ATOM    974  CD2 LEU A 190      37.761  48.779  25.802  1.00  0.00           C  
ATOM    975  N   GLY A 191      34.554  47.131  24.728  1.00  0.00           N  
ATOM    976  CA  GLY A 191      34.658  45.754  24.215  1.00  0.00           C  
ATOM    977  C   GLY A 191      36.026  45.086  24.458  1.00  0.00           C  
ATOM    978  O   GLY A 191      36.986  45.709  24.785  1.00  0.00           O  
ATOM    979  N   THR A 192      35.950  43.758  24.018  1.00  0.00           N  
ATOM    980  CA  THR A 192      37.199  42.926  24.097  1.00  0.00           C  
ATOM    981  C   THR A 192      38.031  43.048  22.901  1.00  0.00           C  
ATOM    982  O   THR A 192      39.238  42.741  22.880  1.00  0.00           O  
ATOM    983  CB  THR A 192      36.771  41.506  24.287  1.00  0.00           C  
ATOM    984  CG2 THR A 192      37.985  40.497  24.473  1.00  0.00           C  
ATOM    985  OG1 THR A 192      36.019  41.340  25.447  1.00  0.00           O  
ATOM    986  N   GLU A 193      37.521  43.598  21.727  1.00  0.00           N  
ATOM    987  CA  GLU A 193      38.280  43.725  20.531  1.00  0.00           C  
ATOM    988  C   GLU A 193      39.406  44.777  20.603  1.00  0.00           C  
ATOM    989  O   GLU A 193      40.434  44.662  19.987  1.00  0.00           O  
ATOM    990  CB  GLU A 193      37.374  44.194  19.382  1.00  0.00           C  
ATOM    991  CG  GLU A 193      36.031  43.475  19.243  1.00  0.00           C  
ATOM    992  CD  GLU A 193      34.851  44.175  19.932  1.00  0.00           C  
ATOM    993  OE1 GLU A 193      33.837  44.525  19.294  1.00  0.00           O  
ATOM    994  OE2 GLU A 193      34.952  44.410  21.175  1.00  0.00           O1-
ATOM    995  N   ALA A 194      39.348  45.777  21.556  1.00  0.00           N  
ATOM    996  CA  ALA A 194      40.445  46.587  21.991  1.00  0.00           C  
ATOM    997  C   ALA A 194      41.632  45.853  22.551  1.00  0.00           C  
ATOM    998  O   ALA A 194      42.764  46.296  22.428  1.00  0.00           O  
ATOM    999  CB  ALA A 194      39.852  47.683  22.920  1.00  0.00           C  
ATOM   1000  N   TRP A 195      41.487  44.595  23.177  1.00  0.00           N  
ATOM   1001  CA  TRP A 195      42.592  43.689  23.522  1.00  0.00           C  
ATOM   1002  C   TRP A 195      42.995  42.935  22.268  1.00  0.00           C  
ATOM   1003  O   TRP A 195      44.165  42.797  22.026  1.00  0.00           O  
ATOM   1004  CB  TRP A 195      42.202  42.781  24.709  1.00  0.00           C  
ATOM   1005  CG  TRP A 195      43.225  41.689  25.065  1.00  0.00           C  
ATOM   1006  CD1 TRP A 195      43.161  40.371  24.783  1.00  0.00           C  
ATOM   1007  CD2 TRP A 195      44.459  41.954  25.779  1.00  0.00           C  
ATOM   1008  CE2 TRP A 195      45.157  40.733  25.916  1.00  0.00           C  
ATOM   1009  CE3 TRP A 195      45.082  43.024  26.439  1.00  0.00           C  
ATOM   1010  NE1 TRP A 195      44.319  39.800  25.301  1.00  0.00           N  
ATOM   1011  CZ2 TRP A 195      46.456  40.608  26.354  1.00  0.00           C  
ATOM   1012  CZ3 TRP A 195      46.431  42.954  26.879  1.00  0.00           C  
ATOM   1013  CH2 TRP A 195      47.164  41.692  26.796  1.00  0.00           C  
ATOM   1014  N   LEU A 196      41.994  42.414  21.493  1.00  0.00           N  
ATOM   1015  CA  LEU A 196      42.377  41.518  20.339  1.00  0.00           C  
ATOM   1016  C   LEU A 196      43.118  42.304  19.245  1.00  0.00           C  
ATOM   1017  O   LEU A 196      43.942  41.696  18.556  1.00  0.00           O  
ATOM   1018  CB  LEU A 196      41.140  40.738  19.795  1.00  0.00           C  
ATOM   1019  CG  LEU A 196      40.228  40.122  20.770  1.00  0.00           C  
ATOM   1020  CD1 LEU A 196      38.966  39.425  20.138  1.00  0.00           C  
ATOM   1021  CD2 LEU A 196      40.934  39.084  21.560  1.00  0.00           C  
ATOM   1022  N   GLU A 197      42.969  43.667  19.056  1.00  0.00           N  
ATOM   1023  CA  GLU A 197      43.672  44.561  18.141  1.00  0.00           C  
ATOM   1024  C   GLU A 197      45.092  44.893  18.716  1.00  0.00           C  
ATOM   1025  O   GLU A 197      45.794  45.668  18.132  1.00  0.00           O  
ATOM   1026  CB  GLU A 197      42.742  45.856  17.918  1.00  0.00           C  
ATOM   1027  CG  GLU A 197      43.127  46.640  16.730  1.00  0.00           C  
ATOM   1028  CD  GLU A 197      42.743  45.988  15.390  1.00  0.00           C  
ATOM   1029  OE1 GLU A 197      41.530  45.766  15.042  1.00  0.00           O  
ATOM   1030  OE2 GLU A 197      43.674  45.813  14.561  1.00  0.00           O1-
ATOM   1031  N   ALA A 198      45.539  44.108  19.749  1.00  0.00           N  
ATOM   1032  CA  ALA A 198      46.784  44.294  20.492  1.00  0.00           C  
ATOM   1033  C   ALA A 198      47.439  43.088  21.052  1.00  0.00           C  
ATOM   1034  O   ALA A 198      48.644  43.058  21.243  1.00  0.00           O  
ATOM   1035  CB  ALA A 198      46.457  45.406  21.494  1.00  0.00           C  
ATOM   1036  N   TYR A 199      46.681  42.006  21.303  1.00  0.00           N  
ATOM   1037  CA  TYR A 199      47.063  40.701  21.921  1.00  0.00           C  
ATOM   1038  C   TYR A 199      48.264  39.942  21.239  1.00  0.00           C  
ATOM   1039  O   TYR A 199      48.864  39.045  21.754  1.00  0.00           O  
ATOM   1040  CB  TYR A 199      45.866  39.743  22.130  1.00  0.00           C  
ATOM   1041  CG  TYR A 199      45.471  38.806  20.993  1.00  0.00           C  
ATOM   1042  CD1 TYR A 199      45.005  37.540  21.419  1.00  0.00           C  
ATOM   1043  CD2 TYR A 199      45.321  39.232  19.624  1.00  0.00           C  
ATOM   1044  CE1 TYR A 199      44.417  36.684  20.409  1.00  0.00           C  
ATOM   1045  CE2 TYR A 199      44.676  38.412  18.660  1.00  0.00           C  
ATOM   1046  CZ  TYR A 199      44.280  37.075  19.049  1.00  0.00           C  
ATOM   1047  OH  TYR A 199      43.818  36.270  18.086  1.00  0.00           O  
ATOM   1048  N   HIS A 200      48.612  40.427  20.018  1.00  0.00           N  
ATOM   1049  CA  HIS A 200      49.671  39.743  19.236  1.00  0.00           C  
ATOM   1050  C   HIS A 200      51.108  40.403  19.523  1.00  0.00           C  
ATOM   1051  O   HIS A 200      52.101  39.755  19.634  1.00  0.00           O  
ATOM   1052  CB  HIS A 200      49.123  39.863  17.788  1.00  0.00           C  
ATOM   1053  CG  HIS A 200      48.990  41.266  17.222  1.00  0.00           C  
ATOM   1054  CD2 HIS A 200      49.996  41.967  16.575  1.00  0.00           C  
ATOM   1055  ND1 HIS A 200      47.930  42.127  17.538  1.00  0.00           N  
ATOM   1056  CE1 HIS A 200      48.240  43.259  16.910  1.00  0.00           C  
ATOM   1057  NE2 HIS A 200      49.431  43.180  16.352  1.00  0.00           N  
ATOM   1058  N   ASP A 201      51.110  41.774  19.502  1.00  0.00           N  
ATOM   1059  CA  ASP A 201      52.193  42.691  19.786  1.00  0.00           C  
ATOM   1060  C   ASP A 201      52.737  42.442  21.200  1.00  0.00           C  
ATOM   1061  O   ASP A 201      53.960  42.316  21.334  1.00  0.00           O  
ATOM   1062  CB  ASP A 201      51.613  44.092  19.613  1.00  0.00           C  
ATOM   1063  CG  ASP A 201      52.489  45.394  19.952  1.00  0.00           C  
ATOM   1064  OD1 ASP A 201      52.064  46.499  19.580  1.00  0.00           O  
ATOM   1065  OD2 ASP A 201      53.567  45.307  20.627  1.00  0.00           O1-
ATOM   1066  N   VAL A 202      51.849  42.356  22.254  1.00  0.00           N  
ATOM   1067  CA  VAL A 202      52.240  42.460  23.654  1.00  0.00           C  
ATOM   1068  C   VAL A 202      53.187  41.407  24.213  1.00  0.00           C  
ATOM   1069  O   VAL A 202      53.506  41.432  25.391  1.00  0.00           O  
ATOM   1070  CB  VAL A 202      51.035  42.675  24.593  1.00  0.00           C  
ATOM   1071  CG1 VAL A 202      50.449  44.025  24.408  1.00  0.00           C  
ATOM   1072  CG2 VAL A 202      49.787  41.754  24.361  1.00  0.00           C  
ATOM   1073  N   ASN A 203      53.515  40.366  23.392  1.00  0.00           N  
ATOM   1074  CA  ASN A 203      54.135  39.148  23.836  1.00  0.00           C  
ATOM   1075  C   ASN A 203      55.655  39.174  23.958  1.00  0.00           C  
ATOM   1076  O   ASN A 203      56.164  38.147  24.280  1.00  0.00           O  
ATOM   1077  CB  ASN A 203      53.696  38.055  22.853  1.00  0.00           C  
ATOM   1078  CG  ASN A 203      52.179  37.930  22.849  1.00  0.00           C  
ATOM   1079  ND2 ASN A 203      51.550  38.477  21.829  1.00  0.00           N  
ATOM   1080  OD1 ASN A 203      51.641  37.149  23.566  1.00  0.00           O  
ATOM   1081  N   VAL A 204      56.336  40.338  23.588  1.00  0.00           N  
ATOM   1082  CA  VAL A 204      57.749  40.744  23.855  1.00  0.00           C  
ATOM   1083  C   VAL A 204      58.870  39.737  23.372  1.00  0.00           C  
ATOM   1084  O   VAL A 204      59.964  39.661  23.896  1.00  0.00           O  
ATOM   1085  CB  VAL A 204      57.962  41.131  25.349  1.00  0.00           C  
ATOM   1086  CG1 VAL A 204      56.824  41.937  25.934  1.00  0.00           C  
ATOM   1087  CG2 VAL A 204      58.168  39.936  26.334  1.00  0.00           C  
ATOM   1088  N   THR A 205      58.544  38.864  22.349  1.00  0.00           N  
ATOM   1089  CA  THR A 205      59.414  37.702  22.018  1.00  0.00           C  
ATOM   1090  C   THR A 205      59.593  36.749  23.196  1.00  0.00           C  
ATOM   1091  O   THR A 205      60.461  35.930  23.177  1.00  0.00           O  
ATOM   1092  CB  THR A 205      60.771  38.120  21.429  1.00  0.00           C  
ATOM   1093  CG2 THR A 205      61.286  37.141  20.344  1.00  0.00           C  
ATOM   1094  OG1 THR A 205      60.626  39.326  20.737  1.00  0.00           O  
ATOM   1095  N   GLY A 206      58.705  36.799  24.287  1.00  0.00           N  
ATOM   1096  CA  GLY A 206      58.952  35.941  25.482  1.00  0.00           C  
ATOM   1097  C   GLY A 206      58.860  34.463  25.189  1.00  0.00           C  
ATOM   1098  O   GLY A 206      59.353  33.679  25.949  1.00  0.00           O  
ATOM   1099  N   MET A 207      58.347  33.932  24.051  1.00  0.00           N  
ATOM   1100  CA  MET A 207      58.136  32.438  23.885  1.00  0.00           C  
ATOM   1101  C   MET A 207      59.489  31.629  23.947  1.00  0.00           C  
ATOM   1102  O   MET A 207      60.495  31.954  23.330  1.00  0.00           O  
ATOM   1103  CB  MET A 207      57.353  32.084  22.595  1.00  0.00           C  
ATOM   1104  CG  MET A 207      58.064  32.282  21.290  1.00  0.00           C  
ATOM   1105  SD  MET A 207      58.115  34.041  20.751  1.00  0.00           S  
ATOM   1106  CE  MET A 207      56.401  34.402  20.483  1.00  0.00           C  
ATOM   1107  N   GLN A 208      59.450  30.436  24.680  1.00  0.00           N  
ATOM   1108  CA  GLN A 208      60.540  29.512  25.057  1.00  0.00           C  
ATOM   1109  C   GLN A 208      61.138  28.813  23.827  1.00  0.00           C  
ATOM   1110  O   GLN A 208      62.257  28.308  24.061  1.00  0.00           O  
ATOM   1111  CB  GLN A 208      60.034  28.376  25.991  1.00  0.00           C  
ATOM   1112  CG  GLN A 208      58.767  27.524  25.575  1.00  0.00           C  
ATOM   1113  CD  GLN A 208      57.516  28.203  25.903  1.00  0.00           C  
ATOM   1114  NE2 GLN A 208      56.424  27.486  25.905  1.00  0.00           N  
ATOM   1115  OE1 GLN A 208      57.318  29.371  25.986  1.00  0.00           O  
ATOM   1116  N   SER A 209      60.442  28.743  22.620  1.00  0.00           N  
ATOM   1117  CA  SER A 209      60.991  28.174  21.418  1.00  0.00           C  
ATOM   1118  C   SER A 209      60.247  28.748  20.208  1.00  0.00           C  
ATOM   1119  O   SER A 209      59.026  28.942  20.149  1.00  0.00           O  
ATOM   1120  CB  SER A 209      60.877  26.669  21.500  1.00  0.00           C  
ATOM   1121  OG  SER A 209      61.791  26.213  20.377  1.00  0.00           O  
ATOM   1122  N   SER A 210      61.092  29.137  19.207  1.00  0.00           N  
ATOM   1123  CA  SER A 210      60.705  30.041  18.139  1.00  0.00           C  
ATOM   1124  C   SER A 210      59.415  29.780  17.354  1.00  0.00           C  
ATOM   1125  O   SER A 210      58.701  30.718  17.089  1.00  0.00           O  
ATOM   1126  CB  SER A 210      61.780  30.468  17.127  1.00  0.00           C  
ATOM   1127  OG  SER A 210      62.238  29.408  16.344  1.00  0.00           O  
ATOM   1128  N   PRO A 211      59.047  28.509  16.855  1.00  0.00           N  
ATOM   1129  CA  PRO A 211      57.786  28.305  16.106  1.00  0.00           C  
ATOM   1130  C   PRO A 211      56.396  28.603  16.821  1.00  0.00           C  
ATOM   1131  O   PRO A 211      55.389  28.370  16.196  1.00  0.00           O  
ATOM   1132  CB  PRO A 211      57.838  26.854  15.578  1.00  0.00           C  
ATOM   1133  CG  PRO A 211      58.878  26.183  16.501  1.00  0.00           C  
ATOM   1134  CD  PRO A 211      59.827  27.299  17.018  1.00  0.00           C  
ATOM   1135  N   LEU A 212      56.370  28.914  18.178  1.00  0.00           N  
ATOM   1136  CA  LEU A 212      55.192  29.035  19.027  1.00  0.00           C  
ATOM   1137  C   LEU A 212      54.467  30.361  18.780  1.00  0.00           C  
ATOM   1138  O   LEU A 212      55.013  31.291  18.235  1.00  0.00           O  
ATOM   1139  CB  LEU A 212      55.684  29.071  20.495  1.00  0.00           C  
ATOM   1140  CG  LEU A 212      55.936  27.662  21.000  1.00  0.00           C  
ATOM   1141  CD1 LEU A 212      56.676  27.838  22.373  1.00  0.00           C  
ATOM   1142  CD2 LEU A 212      54.762  26.801  21.292  1.00  0.00           C  
ATOM   1143  N   GLN A 213      53.135  30.415  19.070  1.00  0.00           N  
ATOM   1144  CA  GLN A 213      52.405  31.587  19.345  1.00  0.00           C  
ATOM   1145  C   GLN A 213      52.536  32.118  20.747  1.00  0.00           C  
ATOM   1146  O   GLN A 213      52.664  31.354  21.688  1.00  0.00           O  
ATOM   1147  CB  GLN A 213      50.867  31.349  19.110  1.00  0.00           C  
ATOM   1148  CG  GLN A 213      50.448  30.715  17.828  1.00  0.00           C  
ATOM   1149  CD  GLN A 213      51.185  31.173  16.552  1.00  0.00           C  
ATOM   1150  NE2 GLN A 213      51.338  30.251  15.579  1.00  0.00           N  
ATOM   1151  OE1 GLN A 213      51.541  32.307  16.403  1.00  0.00           O  
ATOM   1152  N   GLY A 214      52.531  33.447  21.025  1.00  0.00           N  
ATOM   1153  CA  GLY A 214      52.866  34.104  22.313  1.00  0.00           C  
ATOM   1154  C   GLY A 214      51.954  33.817  23.488  1.00  0.00           C  
ATOM   1155  O   GLY A 214      50.897  33.232  23.333  1.00  0.00           O  
ATOM   1156  N   ARG A 215      52.349  34.288  24.747  1.00  0.00           N  
ATOM   1157  CA  ARG A 215      51.595  34.149  26.014  1.00  0.00           C  
ATOM   1158  C   ARG A 215      50.166  34.625  25.914  1.00  0.00           C  
ATOM   1159  O   ARG A 215      49.283  33.960  26.416  1.00  0.00           O  
ATOM   1160  CB  ARG A 215      52.507  34.689  27.139  1.00  0.00           C  
ATOM   1161  CG  ARG A 215      52.649  36.227  27.126  1.00  0.00           C  
ATOM   1162  CD  ARG A 215      53.867  36.689  27.920  1.00  0.00           C  
ATOM   1163  NE  ARG A 215      53.783  38.122  28.180  1.00  0.00           N  
ATOM   1164  CZ  ARG A 215      54.782  38.859  28.700  1.00  0.00           C  
ATOM   1165  NH1 ARG A 215      54.562  40.098  28.932  1.00  0.00           N1+
ATOM   1166  NH2 ARG A 215      55.962  38.500  28.987  1.00  0.00           N  
ATOM   1167  N   ALA A 216      49.892  35.861  25.281  1.00  0.00           N  
ATOM   1168  CA  ALA A 216      48.603  36.401  24.869  1.00  0.00           C  
ATOM   1169  C   ALA A 216      48.288  35.910  23.422  1.00  0.00           C  
ATOM   1170  O   ALA A 216      47.114  35.829  23.117  1.00  0.00           O  
ATOM   1171  CB  ALA A 216      48.651  37.946  24.968  1.00  0.00           C  
ATOM   1172  N   GLY A 217      49.274  35.612  22.531  1.00  0.00           N  
ATOM   1173  CA  GLY A 217      48.938  35.193  21.115  1.00  0.00           C  
ATOM   1174  C   GLY A 217      48.169  33.890  20.911  1.00  0.00           C  
ATOM   1175  O   GLY A 217      47.341  33.785  20.004  1.00  0.00           O  
ATOM   1176  N   ALA A 218      48.387  32.894  21.799  1.00  0.00           N  
ATOM   1177  CA  ALA A 218      47.904  31.527  21.631  1.00  0.00           C  
ATOM   1178  C   ALA A 218      46.381  31.414  21.814  1.00  0.00           C  
ATOM   1179  O   ALA A 218      45.808  30.357  21.522  1.00  0.00           O  
ATOM   1180  CB  ALA A 218      48.583  30.667  22.783  1.00  0.00           C  
ATOM   1181  N   ILE A 219      45.781  32.515  22.318  1.00  0.00           N  
ATOM   1182  CA  ILE A 219      44.325  32.509  22.660  1.00  0.00           C  
ATOM   1183  C   ILE A 219      43.545  32.247  21.328  1.00  0.00           C  
ATOM   1184  O   ILE A 219      43.598  32.972  20.350  1.00  0.00           O  
ATOM   1185  CB  ILE A 219      43.945  33.883  23.310  1.00  0.00           C  
ATOM   1186  CG1 ILE A 219      44.700  34.119  24.590  1.00  0.00           C  
ATOM   1187  CG2 ILE A 219      42.366  34.034  23.368  1.00  0.00           C  
ATOM   1188  CD1 ILE A 219      44.368  35.529  25.172  1.00  0.00           C  
ATOM   1189  N   GLN A 220      42.963  31.016  21.327  1.00  0.00           N  
ATOM   1190  CA  GLN A 220      42.039  30.585  20.236  1.00  0.00           C  
ATOM   1191  C   GLN A 220      40.601  30.181  20.732  1.00  0.00           C  
ATOM   1192  O   GLN A 220      39.661  30.146  19.950  1.00  0.00           O  
ATOM   1193  CB  GLN A 220      42.678  29.562  19.319  1.00  0.00           C  
ATOM   1194  CG  GLN A 220      41.804  29.075  18.168  1.00  0.00           C  
ATOM   1195  CD  GLN A 220      41.248  30.211  17.249  1.00  0.00           C  
ATOM   1196  NE2 GLN A 220      39.988  29.946  16.897  1.00  0.00           N  
ATOM   1197  OE1 GLN A 220      41.841  31.236  16.967  1.00  0.00           O  
ATOM   1198  N   ALA A 221      40.388  30.020  22.106  1.00  0.00           N  
ATOM   1199  CA  ALA A 221      39.030  30.184  22.658  1.00  0.00           C  
ATOM   1200  C   ALA A 221      38.903  31.236  23.753  1.00  0.00           C  
ATOM   1201  O   ALA A 221      39.936  31.519  24.347  1.00  0.00           O  
ATOM   1202  CB  ALA A 221      38.482  28.810  23.169  1.00  0.00           C  
ATOM   1203  N   ALA A 222      37.656  31.742  24.089  1.00  0.00           N  
ATOM   1204  CA  ALA A 222      37.426  32.801  25.044  1.00  0.00           C  
ATOM   1205  C   ALA A 222      36.048  32.531  25.692  1.00  0.00           C  
ATOM   1206  O   ALA A 222      35.143  32.069  24.983  1.00  0.00           O  
ATOM   1207  CB  ALA A 222      37.584  34.169  24.342  1.00  0.00           C  
ATOM   1208  N   VAL A 223      35.817  32.705  27.057  1.00  0.00           N  
ATOM   1209  CA  VAL A 223      34.519  32.526  27.789  1.00  0.00           C  
ATOM   1210  C   VAL A 223      34.348  33.670  28.817  1.00  0.00           C  
ATOM   1211  O   VAL A 223      35.218  33.829  29.659  1.00  0.00           O  
ATOM   1212  CB  VAL A 223      34.368  31.209  28.550  1.00  0.00           C  
ATOM   1213  CG1 VAL A 223      32.999  31.075  29.262  1.00  0.00           C  
ATOM   1214  CG2 VAL A 223      34.507  29.899  27.680  1.00  0.00           C  
ATOM   1215  N   ALA A 224      33.136  34.342  28.897  1.00  0.00           N  
ATOM   1216  CA  ALA A 224      32.940  35.510  29.778  1.00  0.00           C  
ATOM   1217  C   ALA A 224      31.773  35.288  30.803  1.00  0.00           C  
ATOM   1218  O   ALA A 224      30.758  34.648  30.487  1.00  0.00           O  
ATOM   1219  CB  ALA A 224      32.768  36.817  28.986  1.00  0.00           C  
ATOM   1220  N   LEU A 225      32.046  35.725  32.093  1.00  0.00           N  
ATOM   1221  CA  LEU A 225      31.095  35.463  33.240  1.00  0.00           C  
ATOM   1222  C   LEU A 225      30.277  36.698  33.657  1.00  0.00           C  
ATOM   1223  O   LEU A 225      30.814  37.722  34.122  1.00  0.00           O  
ATOM   1224  CB  LEU A 225      32.085  34.933  34.315  1.00  0.00           C  
ATOM   1225  CG  LEU A 225      32.573  33.454  34.188  1.00  0.00           C  
ATOM   1226  CD1 LEU A 225      31.384  32.567  34.383  1.00  0.00           C  
ATOM   1227  CD2 LEU A 225      33.210  33.035  32.857  1.00  0.00           C  
ATOM   1228  N   GLU A 226      28.957  36.653  33.332  1.00  0.00           N  
ATOM   1229  CA  GLU A 226      27.908  37.652  33.277  1.00  0.00           C  
ATOM   1230  C   GLU A 226      26.521  37.131  33.910  1.00  0.00           C  
ATOM   1231  O   GLU A 226      25.509  37.746  33.620  1.00  0.00           O  
ATOM   1232  CB  GLU A 226      27.673  38.185  31.812  1.00  0.00           C  
ATOM   1233  CG  GLU A 226      28.597  39.340  31.499  1.00  0.00           C  
ATOM   1234  CD  GLU A 226      28.170  40.609  32.171  1.00  0.00           C  
ATOM   1235  OE1 GLU A 226      28.849  41.261  32.958  1.00  0.00           O  
ATOM   1236  OE2 GLU A 226      27.075  41.151  32.150  1.00  0.00           O1-
ATOM   1237  N   LEU A 227      26.477  35.974  34.686  1.00  0.00           N  
ATOM   1238  CA  LEU A 227      25.210  35.370  35.214  1.00  0.00           C  
ATOM   1239  C   LEU A 227      24.550  36.280  36.232  1.00  0.00           C  
ATOM   1240  O   LEU A 227      25.148  37.189  36.800  1.00  0.00           O  
ATOM   1241  CB  LEU A 227      25.493  34.003  35.904  1.00  0.00           C  
ATOM   1242  CG  LEU A 227      26.147  32.947  34.877  1.00  0.00           C  
ATOM   1243  CD1 LEU A 227      27.461  32.343  35.414  1.00  0.00           C  
ATOM   1244  CD2 LEU A 227      25.178  31.802  34.478  1.00  0.00           C  
ATOM   1245  N   SER A 228      23.186  36.081  36.387  1.00  0.00           N  
ATOM   1246  CA  SER A 228      22.369  36.809  37.380  1.00  0.00           C  
ATOM   1247  C   SER A 228      21.149  36.077  37.799  1.00  0.00           C  
ATOM   1248  O   SER A 228      20.697  35.245  37.062  1.00  0.00           O  
ATOM   1249  CB  SER A 228      21.879  38.188  36.920  1.00  0.00           C  
ATOM   1250  OG  SER A 228      20.808  38.087  35.991  1.00  0.00           O  
ATOM   1251  N   SER A 229      20.596  36.295  39.024  1.00  0.00           N  
ATOM   1252  CA  SER A 229      19.432  35.594  39.547  1.00  0.00           C  
ATOM   1253  C   SER A 229      18.086  36.066  38.900  1.00  0.00           C  
ATOM   1254  O   SER A 229      17.465  37.024  39.394  1.00  0.00           O  
ATOM   1255  CB  SER A 229      19.468  35.678  41.063  1.00  0.00           C  
ATOM   1256  OG  SER A 229      18.243  35.311  41.687  1.00  0.00           O  
ATOM   1257  N   ASP A 230      17.711  35.313  37.849  1.00  0.00           N  
ATOM   1258  CA  ASP A 230      16.476  35.445  37.095  1.00  0.00           C  
ATOM   1259  C   ASP A 230      15.974  34.085  36.621  1.00  0.00           C  
ATOM   1260  O   ASP A 230      16.780  33.319  36.211  1.00  0.00           O  
ATOM   1261  CB  ASP A 230      16.792  36.323  35.864  1.00  0.00           C  
ATOM   1262  CG  ASP A 230      15.625  36.647  34.985  1.00  0.00           C  
ATOM   1263  OD1 ASP A 230      15.404  36.000  33.941  1.00  0.00           O  
ATOM   1264  OD2 ASP A 230      14.833  37.567  35.355  1.00  0.00           O1-
ATOM   1265  N   VAL A 231      14.635  33.724  36.763  1.00  0.00           N  
ATOM   1266  CA  VAL A 231      14.187  32.356  36.429  1.00  0.00           C  
ATOM   1267  C   VAL A 231      14.047  32.198  34.922  1.00  0.00           C  
ATOM   1268  O   VAL A 231      13.238  32.888  34.330  1.00  0.00           O  
ATOM   1269  CB  VAL A 231      12.978  32.020  37.256  1.00  0.00           C  
ATOM   1270  CG1 VAL A 231      12.457  30.633  36.979  1.00  0.00           C  
ATOM   1271  CG2 VAL A 231      13.297  32.137  38.723  1.00  0.00           C  
ATOM   1272  N   VAL A 232      14.744  31.173  34.248  1.00  0.00           N  
ATOM   1273  CA  VAL A 232      14.565  30.842  32.860  1.00  0.00           C  
ATOM   1274  C   VAL A 232      15.053  29.410  32.557  1.00  0.00           C  
ATOM   1275  O   VAL A 232      14.420  28.754  31.824  1.00  0.00           O  
ATOM   1276  CB  VAL A 232      15.259  31.790  31.888  1.00  0.00           C  
ATOM   1277  CG1 VAL A 232      16.739  31.784  32.065  1.00  0.00           C  
ATOM   1278  CG2 VAL A 232      14.717  31.458  30.429  1.00  0.00           C  
ATOM   1279  N   THR A 233      16.084  28.827  33.304  1.00  0.00           N  
ATOM   1280  CA  THR A 233      16.653  27.450  33.215  1.00  0.00           C  
ATOM   1281  C   THR A 233      17.392  27.070  31.912  1.00  0.00           C  
ATOM   1282  O   THR A 233      18.016  26.022  31.731  1.00  0.00           O  
ATOM   1283  CB  THR A 233      15.736  26.258  33.519  1.00  0.00           C  
ATOM   1284  CG2 THR A 233      14.916  26.499  34.756  1.00  0.00           C  
ATOM   1285  OG1 THR A 233      14.866  25.955  32.410  1.00  0.00           O  
ATOM   1286  N   SER A 234      17.326  28.009  30.899  1.00  0.00           N  
ATOM   1287  CA  SER A 234      17.698  27.712  29.532  1.00  0.00           C  
ATOM   1288  C   SER A 234      18.828  28.637  29.015  1.00  0.00           C  
ATOM   1289  O   SER A 234      19.129  29.681  29.607  1.00  0.00           O  
ATOM   1290  CB  SER A 234      16.533  27.736  28.661  1.00  0.00           C  
ATOM   1291  OG  SER A 234      16.794  27.332  27.354  1.00  0.00           O  
ATOM   1292  N   LEU A 235      19.453  28.266  27.804  1.00  0.00           N  
ATOM   1293  CA  LEU A 235      20.666  28.950  27.240  1.00  0.00           C  
ATOM   1294  C   LEU A 235      20.591  29.009  25.671  1.00  0.00           C  
ATOM   1295  O   LEU A 235      19.767  28.279  25.112  1.00  0.00           O  
ATOM   1296  CB  LEU A 235      21.927  28.209  27.606  1.00  0.00           C  
ATOM   1297  CG  LEU A 235      22.400  28.093  29.055  1.00  0.00           C  
ATOM   1298  CD1 LEU A 235      23.753  27.335  29.212  1.00  0.00           C  
ATOM   1299  CD2 LEU A 235      22.620  29.455  29.746  1.00  0.00           C  
ATOM   1300  N   ASP A 236      21.322  29.981  24.968  1.00  0.00           N  
ATOM   1301  CA  ASP A 236      21.573  29.879  23.546  1.00  0.00           C  
ATOM   1302  C   ASP A 236      22.480  28.655  23.225  1.00  0.00           C  
ATOM   1303  O   ASP A 236      23.361  28.290  24.049  1.00  0.00           O  
ATOM   1304  CB  ASP A 236      22.244  31.186  23.212  1.00  0.00           C  
ATOM   1305  CG  ASP A 236      22.400  31.368  21.720  1.00  0.00           C  
ATOM   1306  OD1 ASP A 236      23.204  32.207  21.236  1.00  0.00           O  
ATOM   1307  OD2 ASP A 236      21.684  30.743  20.915  1.00  0.00           O1-
ATOM   1308  N   VAL A 237      22.210  27.981  22.069  1.00  0.00           N  
ATOM   1309  CA  VAL A 237      23.114  26.856  21.582  1.00  0.00           C  
ATOM   1310  C   VAL A 237      24.577  27.263  21.494  1.00  0.00           C  
ATOM   1311  O   VAL A 237      25.014  28.238  20.960  1.00  0.00           O  
ATOM   1312  CB  VAL A 237      22.544  26.234  20.311  1.00  0.00           C  
ATOM   1313  CG1 VAL A 237      22.641  27.221  19.161  1.00  0.00           C  
ATOM   1314  CG2 VAL A 237      23.049  24.826  19.940  1.00  0.00           C  
ATOM   1315  N   ALA A 238      25.464  26.330  21.934  1.00  0.00           N  
ATOM   1316  CA  ALA A 238      26.828  26.664  22.102  1.00  0.00           C  
ATOM   1317  C   ALA A 238      27.597  26.867  20.796  1.00  0.00           C  
ATOM   1318  O   ALA A 238      27.356  26.212  19.825  1.00  0.00           O  
ATOM   1319  CB  ALA A 238      27.466  25.628  23.072  1.00  0.00           C  
ATOM   1320  N   VAL A 239      28.666  27.711  20.827  1.00  0.00           N  
ATOM   1321  CA  VAL A 239      29.721  27.631  19.840  1.00  0.00           C  
ATOM   1322  C   VAL A 239      30.455  26.266  19.971  1.00  0.00           C  
ATOM   1323  O   VAL A 239      30.704  25.767  21.039  1.00  0.00           O  
ATOM   1324  CB  VAL A 239      30.654  28.850  19.897  1.00  0.00           C  
ATOM   1325  CG1 VAL A 239      29.867  30.151  19.955  1.00  0.00           C  
ATOM   1326  CG2 VAL A 239      31.700  28.784  21.055  1.00  0.00           C  
ATOM   1327  N   GLU A 240      30.809  25.552  18.814  1.00  0.00           N  
ATOM   1328  CA  GLU A 240      31.372  24.235  18.664  1.00  0.00           C  
ATOM   1329  C   GLU A 240      32.804  24.126  18.987  1.00  0.00           C  
ATOM   1330  O   GLU A 240      33.257  23.013  19.277  1.00  0.00           O  
ATOM   1331  CB  GLU A 240      30.996  23.819  17.157  1.00  0.00           C  
ATOM   1332  CG  GLU A 240      31.225  22.322  16.829  1.00  0.00           C  
ATOM   1333  CD  GLU A 240      30.566  21.804  15.547  1.00  0.00           C  
ATOM   1334  OE1 GLU A 240      30.213  20.607  15.485  1.00  0.00           O  
ATOM   1335  OE2 GLU A 240      30.348  22.630  14.639  1.00  0.00           O1-
ATOM   1336  N   GLY A 241      33.687  25.195  18.904  1.00  0.00           N  
ATOM   1337  CA  GLY A 241      35.103  25.101  19.180  1.00  0.00           C  
ATOM   1338  C   GLY A 241      35.318  24.741  20.658  1.00  0.00           C  
ATOM   1339  O   GLY A 241      36.492  24.398  21.001  1.00  0.00           O  
ATOM   1340  N   LEU A 242      34.281  24.836  21.497  1.00  0.00           N  
ATOM   1341  CA  LEU A 242      34.168  24.402  22.916  1.00  0.00           C  
ATOM   1342  C   LEU A 242      33.801  22.975  23.209  1.00  0.00           C  
ATOM   1343  O   LEU A 242      33.721  22.592  24.386  1.00  0.00           O  
ATOM   1344  CB  LEU A 242      33.313  25.456  23.718  1.00  0.00           C  
ATOM   1345  CG  LEU A 242      33.615  26.952  23.755  1.00  0.00           C  
ATOM   1346  CD1 LEU A 242      32.517  27.634  24.638  1.00  0.00           C  
ATOM   1347  CD2 LEU A 242      35.042  27.281  24.278  1.00  0.00           C  
ATOM   1348  N   ASN A 243      33.657  22.015  22.190  1.00  0.00           N  
ATOM   1349  CA  ASN A 243      33.300  20.636  22.373  1.00  0.00           C  
ATOM   1350  C   ASN A 243      34.271  19.782  23.281  1.00  0.00           C  
ATOM   1351  O   ASN A 243      33.801  19.087  24.164  1.00  0.00           O  
ATOM   1352  CB  ASN A 243      33.248  20.009  20.950  1.00  0.00           C  
ATOM   1353  CG  ASN A 243      32.405  18.739  20.894  1.00  0.00           C  
ATOM   1354  ND2 ASN A 243      32.890  17.740  20.075  1.00  0.00           N  
ATOM   1355  OD1 ASN A 243      31.303  18.773  21.411  1.00  0.00           O  
ATOM   1356  N   GLY A 244      35.625  19.992  23.030  1.00  0.00           N  
ATOM   1357  CA  GLY A 244      36.626  19.398  23.905  1.00  0.00           C  
ATOM   1358  C   GLY A 244      36.984  20.191  25.204  1.00  0.00           C  
ATOM   1359  O   GLY A 244      37.820  19.781  25.951  1.00  0.00           O  
ATOM   1360  N   GLN A 245      36.294  21.373  25.544  1.00  0.00           N  
ATOM   1361  CA  GLN A 245      36.492  22.107  26.860  1.00  0.00           C  
ATOM   1362  C   GLN A 245      35.290  22.182  27.727  1.00  0.00           C  
ATOM   1363  O   GLN A 245      35.424  21.995  28.902  1.00  0.00           O  
ATOM   1364  CB  GLN A 245      37.049  23.485  26.506  1.00  0.00           C  
ATOM   1365  CG  GLN A 245      38.228  23.512  25.432  1.00  0.00           C  
ATOM   1366  CD  GLN A 245      39.447  24.328  25.841  1.00  0.00           C  
ATOM   1367  NE2 GLN A 245      40.137  25.063  25.012  1.00  0.00           N  
ATOM   1368  OE1 GLN A 245      39.721  24.516  27.003  1.00  0.00           O  
ATOM   1369  N   LEU A 246      34.054  22.563  27.166  1.00  0.00           N  
ATOM   1370  CA  LEU A 246      32.719  22.909  27.742  1.00  0.00           C  
ATOM   1371  C   LEU A 246      31.664  22.565  26.698  1.00  0.00           C  
ATOM   1372  O   LEU A 246      31.153  23.461  25.996  1.00  0.00           O  
ATOM   1373  CB  LEU A 246      32.562  24.358  28.117  1.00  0.00           C  
ATOM   1374  CG  LEU A 246      33.569  24.944  29.194  1.00  0.00           C  
ATOM   1375  CD1 LEU A 246      33.374  26.551  29.276  1.00  0.00           C  
ATOM   1376  CD2 LEU A 246      33.298  24.216  30.534  1.00  0.00           C  
ATOM   1377  N   PRO A 247      31.369  21.277  26.364  1.00  0.00           N  
ATOM   1378  CA  PRO A 247      30.389  20.896  25.362  1.00  0.00           C  
ATOM   1379  C   PRO A 247      28.979  21.433  25.637  1.00  0.00           C  
ATOM   1380  O   PRO A 247      28.708  21.737  26.830  1.00  0.00           O  
ATOM   1381  CB  PRO A 247      30.500  19.372  25.229  1.00  0.00           C  
ATOM   1382  CG  PRO A 247      31.179  18.808  26.564  1.00  0.00           C  
ATOM   1383  CD  PRO A 247      31.644  20.097  27.239  1.00  0.00           C  
ATOM   1384  N   ASN A 248      28.060  21.545  24.661  1.00  0.00           N  
ATOM   1385  CA  ASN A 248      26.808  22.266  24.632  1.00  0.00           C  
ATOM   1386  C   ASN A 248      25.843  21.877  25.780  1.00  0.00           C  
ATOM   1387  O   ASN A 248      25.430  22.699  26.572  1.00  0.00           O  
ATOM   1388  CB  ASN A 248      26.167  22.004  23.262  1.00  0.00           C  
ATOM   1389  CG  ASN A 248      24.786  22.658  23.061  1.00  0.00           C  
ATOM   1390  ND2 ASN A 248      23.888  21.854  22.429  1.00  0.00           N  
ATOM   1391  OD1 ASN A 248      24.609  23.847  23.381  1.00  0.00           O  
ATOM   1392  N   LEU A 249      25.453  20.579  25.699  1.00  0.00           N  
ATOM   1393  CA  LEU A 249      24.377  20.117  26.556  1.00  0.00           C  
ATOM   1394  C   LEU A 249      24.953  20.109  28.033  1.00  0.00           C  
ATOM   1395  O   LEU A 249      24.247  20.237  28.997  1.00  0.00           O  
ATOM   1396  CB  LEU A 249      23.777  18.790  26.153  1.00  0.00           C  
ATOM   1397  CG  LEU A 249      22.371  18.464  26.665  1.00  0.00           C  
ATOM   1398  CD1 LEU A 249      21.360  19.398  26.047  1.00  0.00           C  
ATOM   1399  CD2 LEU A 249      21.933  17.078  26.167  1.00  0.00           C  
ATOM   1400  N   ASP A 250      26.286  19.899  28.246  1.00  0.00           N  
ATOM   1401  CA  ASP A 250      27.024  20.015  29.510  1.00  0.00           C  
ATOM   1402  C   ASP A 250      27.008  21.497  30.055  1.00  0.00           C  
ATOM   1403  O   ASP A 250      26.976  21.663  31.252  1.00  0.00           O  
ATOM   1404  CB  ASP A 250      28.485  19.523  29.351  1.00  0.00           C  
ATOM   1405  CG  ASP A 250      28.619  17.963  29.234  1.00  0.00           C  
ATOM   1406  OD1 ASP A 250      27.647  17.248  28.991  1.00  0.00           O  
ATOM   1407  OD2 ASP A 250      29.653  17.417  29.696  1.00  0.00           O1-
ATOM   1408  N   LEU A 251      26.991  22.589  29.199  1.00  0.00           N  
ATOM   1409  CA  LEU A 251      26.797  24.034  29.604  1.00  0.00           C  
ATOM   1410  C   LEU A 251      25.406  24.235  30.090  1.00  0.00           C  
ATOM   1411  O   LEU A 251      25.296  24.884  31.112  1.00  0.00           O  
ATOM   1412  CB  LEU A 251      27.026  24.909  28.361  1.00  0.00           C  
ATOM   1413  CG  LEU A 251      28.451  25.029  27.879  1.00  0.00           C  
ATOM   1414  CD1 LEU A 251      28.559  25.492  26.453  1.00  0.00           C  
ATOM   1415  CD2 LEU A 251      29.189  26.072  28.813  1.00  0.00           C  
ATOM   1416  N   LEU A 252      24.299  23.671  29.442  1.00  0.00           N  
ATOM   1417  CA  LEU A 252      22.895  23.792  29.895  1.00  0.00           C  
ATOM   1418  C   LEU A 252      22.693  23.078  31.252  1.00  0.00           C  
ATOM   1419  O   LEU A 252      21.923  23.558  32.046  1.00  0.00           O  
ATOM   1420  CB  LEU A 252      21.962  23.195  28.824  1.00  0.00           C  
ATOM   1421  CG  LEU A 252      20.505  23.279  29.144  1.00  0.00           C  
ATOM   1422  CD1 LEU A 252      20.035  24.723  29.202  1.00  0.00           C  
ATOM   1423  CD2 LEU A 252      19.570  22.522  28.137  1.00  0.00           C  
ATOM   1424  N   ASN A 253      23.418  21.925  31.490  1.00  0.00           N  
ATOM   1425  CA  ASN A 253      23.378  21.085  32.710  1.00  0.00           C  
ATOM   1426  C   ASN A 253      24.025  21.880  33.894  1.00  0.00           C  
ATOM   1427  O   ASN A 253      23.496  21.829  35.024  1.00  0.00           O  
ATOM   1428  CB  ASN A 253      24.095  19.739  32.510  1.00  0.00           C  
ATOM   1429  CG  ASN A 253      24.024  18.893  33.791  1.00  0.00           C  
ATOM   1430  ND2 ASN A 253      23.389  17.686  33.752  1.00  0.00           N  
ATOM   1431  OD1 ASN A 253      24.726  19.059  34.786  1.00  0.00           O  
ATOM   1432  N   LEU A 254      25.139  22.610  33.555  1.00  0.00           N  
ATOM   1433  CA  LEU A 254      25.957  23.425  34.468  1.00  0.00           C  
ATOM   1434  C   LEU A 254      25.024  24.579  35.042  1.00  0.00           C  
ATOM   1435  O   LEU A 254      24.957  24.802  36.229  1.00  0.00           O  
ATOM   1436  CB  LEU A 254      27.240  23.946  33.785  1.00  0.00           C  
ATOM   1437  CG  LEU A 254      28.401  23.029  33.844  1.00  0.00           C  
ATOM   1438  CD1 LEU A 254      29.539  23.669  33.014  1.00  0.00           C  
ATOM   1439  CD2 LEU A 254      29.046  22.817  35.196  1.00  0.00           C  
ATOM   1440  N   PHE A 255      24.226  25.150  34.039  1.00  0.00           N  
ATOM   1441  CA  PHE A 255      23.272  26.218  34.435  1.00  0.00           C  
ATOM   1442  C   PHE A 255      22.118  25.632  35.223  1.00  0.00           C  
ATOM   1443  O   PHE A 255      21.640  26.154  36.232  1.00  0.00           O  
ATOM   1444  CB  PHE A 255      22.892  27.001  33.193  1.00  0.00           C  
ATOM   1445  CG  PHE A 255      21.993  28.259  33.357  1.00  0.00           C  
ATOM   1446  CD1 PHE A 255      22.542  29.544  33.698  1.00  0.00           C  
ATOM   1447  CD2 PHE A 255      20.667  28.237  32.923  1.00  0.00           C  
ATOM   1448  CE1 PHE A 255      21.713  30.639  33.864  1.00  0.00           C  
ATOM   1449  CE2 PHE A 255      19.830  29.345  33.053  1.00  0.00           C  
ATOM   1450  CZ  PHE A 255      20.349  30.505  33.638  1.00  0.00           C  
ATOM   1451  N   GLN A 256      21.615  24.417  34.866  1.00  0.00           N  
ATOM   1452  CA  GLN A 256      20.427  23.815  35.552  1.00  0.00           C  
ATOM   1453  C   GLN A 256      20.718  23.336  36.972  1.00  0.00           C  
ATOM   1454  O   GLN A 256      19.979  23.619  37.884  1.00  0.00           O  
ATOM   1455  CB  GLN A 256      19.719  22.756  34.752  1.00  0.00           C  
ATOM   1456  CG  GLN A 256      19.013  23.532  33.548  1.00  0.00           C  
ATOM   1457  CD  GLN A 256      18.503  22.608  32.435  1.00  0.00           C  
ATOM   1458  NE2 GLN A 256      17.820  23.217  31.438  1.00  0.00           N  
ATOM   1459  OE1 GLN A 256      18.598  21.431  32.419  1.00  0.00           O  
ATOM   1460  N   THR A 257      22.039  23.014  37.184  1.00  0.00           N  
ATOM   1461  CA  THR A 257      22.644  22.776  38.506  1.00  0.00           C  
ATOM   1462  C   THR A 257      22.698  23.989  39.385  1.00  0.00           C  
ATOM   1463  O   THR A 257      22.271  23.993  40.536  1.00  0.00           O  
ATOM   1464  CB  THR A 257      24.044  22.139  38.417  1.00  0.00           C  
ATOM   1465  CG2 THR A 257      24.627  21.635  39.746  1.00  0.00           C  
ATOM   1466  OG1 THR A 257      23.930  21.019  37.495  1.00  0.00           O  
ATOM   1467  N   PHE A 258      23.254  25.079  38.774  1.00  0.00           N  
ATOM   1468  CA  PHE A 258      23.154  26.367  39.462  1.00  0.00           C  
ATOM   1469  C   PHE A 258      21.646  26.736  39.845  1.00  0.00           C  
ATOM   1470  O   PHE A 258      21.368  27.279  40.932  1.00  0.00           O  
ATOM   1471  CB  PHE A 258      23.750  27.407  38.520  1.00  0.00           C  
ATOM   1472  CG  PHE A 258      23.433  28.913  38.701  1.00  0.00           C  
ATOM   1473  CD1 PHE A 258      23.042  29.800  37.691  1.00  0.00           C  
ATOM   1474  CD2 PHE A 258      23.391  29.423  40.062  1.00  0.00           C  
ATOM   1475  CE1 PHE A 258      22.724  31.172  37.976  1.00  0.00           C  
ATOM   1476  CE2 PHE A 258      23.104  30.785  40.368  1.00  0.00           C  
ATOM   1477  CZ  PHE A 258      22.726  31.630  39.351  1.00  0.00           C  
ATOM   1478  N   CYS A 259      20.698  26.504  38.921  1.00  0.00           N  
ATOM   1479  CA  CYS A 259      19.321  26.801  39.266  1.00  0.00           C  
ATOM   1480  C   CYS A 259      18.696  25.946  40.398  1.00  0.00           C  
ATOM   1481  O   CYS A 259      17.933  26.490  41.141  1.00  0.00           O  
ATOM   1482  CB  CYS A 259      18.430  26.706  37.986  1.00  0.00           C  
ATOM   1483  SG  CYS A 259      18.970  27.969  36.734  1.00  0.00           S  
ATOM   1484  N   GLN A 260      19.152  24.633  40.542  1.00  0.00           N  
ATOM   1485  CA  GLN A 260      18.846  23.654  41.532  1.00  0.00           C  
ATOM   1486  C   GLN A 260      19.513  23.931  42.911  1.00  0.00           C  
ATOM   1487  O   GLN A 260      18.862  23.871  43.922  1.00  0.00           O  
ATOM   1488  CB  GLN A 260      19.217  22.237  40.919  1.00  0.00           C  
ATOM   1489  CG  GLN A 260      19.165  21.195  42.053  1.00  0.00           C  
ATOM   1490  CD  GLN A 260      17.740  20.897  42.636  1.00  0.00           C  
ATOM   1491  NE2 GLN A 260      17.513  20.105  43.630  1.00  0.00           N  
ATOM   1492  OE1 GLN A 260      16.790  21.506  42.169  1.00  0.00           O  
ATOM   1493  N   LYS A 261      20.730  24.487  42.959  1.00  0.00           N  
ATOM   1494  CA  LYS A 261      21.443  24.793  44.189  1.00  0.00           C  
ATOM   1495  C   LYS A 261      21.141  26.176  44.694  1.00  0.00           C  
ATOM   1496  O   LYS A 261      21.029  26.421  45.867  1.00  0.00           O  
ATOM   1497  CB  LYS A 261      23.014  24.578  44.052  1.00  0.00           C  
ATOM   1498  CG  LYS A 261      23.337  23.124  43.885  1.00  0.00           C  
ATOM   1499  CD  LYS A 261      24.884  22.865  43.738  1.00  0.00           C  
ATOM   1500  CE  LYS A 261      25.094  21.347  43.537  1.00  0.00           C  
ATOM   1501  NZ  LYS A 261      26.516  20.938  43.532  1.00  0.00           N1+
ATOM   1502  N   GLY A 262      20.984  27.135  43.708  1.00  0.00           N  
ATOM   1503  CA  GLY A 262      20.464  28.526  44.006  1.00  0.00           C  
ATOM   1504  C   GLY A 262      18.947  28.530  44.218  1.00  0.00           C  
ATOM   1505  O   GLY A 262      18.490  29.639  44.541  1.00  0.00           O  
ATOM   1506  N   GLY A 263      18.099  27.409  44.203  1.00  0.00           N  
ATOM   1507  CA  GLY A 263      16.662  27.398  44.462  1.00  0.00           C  
ATOM   1508  C   GLY A 263      15.790  27.982  43.340  1.00  0.00           C  
ATOM   1509  O   GLY A 263      14.600  28.001  43.395  1.00  0.00           O  
ATOM   1510  N   LEU A 264      16.408  28.633  42.286  1.00  0.00           N  
ATOM   1511  CA  LEU A 264      15.712  29.308  41.181  1.00  0.00           C  
ATOM   1512  C   LEU A 264      14.847  28.243  40.361  1.00  0.00           C  
ATOM   1513  O   LEU A 264      13.792  28.518  39.747  1.00  0.00           O  
ATOM   1514  CB  LEU A 264      16.709  29.943  40.169  1.00  0.00           C  
ATOM   1515  CG  LEU A 264      18.012  30.653  40.809  1.00  0.00           C  
ATOM   1516  CD1 LEU A 264      19.093  31.055  39.789  1.00  0.00           C  
ATOM   1517  CD2 LEU A 264      17.559  31.951  41.431  1.00  0.00           C  
ATOM   1518  N   LEU A 265      15.328  26.948  40.108  1.00  0.00           N  
ATOM   1519  CA  LEU A 265      14.685  25.859  39.425  1.00  0.00           C  
ATOM   1520  C   LEU A 265      13.324  25.571  40.175  1.00  0.00           C  
ATOM   1521  O   LEU A 265      12.383  25.265  39.461  1.00  0.00           O  
ATOM   1522  CB  LEU A 265      15.639  24.595  39.460  1.00  0.00           C  
ATOM   1523  CG  LEU A 265      14.964  23.405  38.861  1.00  0.00           C  
ATOM   1524  CD1 LEU A 265      14.505  23.611  37.450  1.00  0.00           C  
ATOM   1525  CD2 LEU A 265      15.843  22.146  38.855  1.00  0.00           C  
ATOM   1526  N   CYS A 266      13.234  25.821  41.497  1.00  0.00           N  
ATOM   1527  CA  CYS A 266      12.103  25.607  42.365  1.00  0.00           C  
ATOM   1528  C   CYS A 266      11.611  24.116  42.320  1.00  0.00           C  
ATOM   1529  O   CYS A 266      10.451  23.811  42.619  1.00  0.00           O  
ATOM   1530  CB  CYS A 266      10.945  26.609  42.166  1.00  0.00           C  
ATOM   1531  SG  CYS A 266      11.494  28.404  42.099  1.00  0.00           S  
ATOM   1532  N   THR A 267      12.553  23.171  41.995  1.00  0.00           N  
ATOM   1533  CA  THR A 267      12.378  21.714  41.878  1.00  0.00           C  
ATOM   1534  C   THR A 267      11.317  21.232  40.868  1.00  0.00           C  
ATOM   1535  O   THR A 267      10.889  20.120  40.886  1.00  0.00           O  
ATOM   1536  CB  THR A 267      12.261  20.962  43.202  1.00  0.00           C  
ATOM   1537  CG2 THR A 267      13.438  21.293  44.064  1.00  0.00           C  
ATOM   1538  OG1 THR A 267      11.089  21.335  43.903  1.00  0.00           O  
ATOM   1539  N   LEU A 268      11.030  22.084  39.816  1.00  0.00           N  
ATOM   1540  CA  LEU A 268      10.336  21.740  38.602  1.00  0.00           C  
ATOM   1541  C   LEU A 268      11.200  20.965  37.599  1.00  0.00           C  
ATOM   1542  O   LEU A 268      12.401  20.977  37.792  1.00  0.00           O  
ATOM   1543  CB  LEU A 268       9.875  23.099  38.003  1.00  0.00           C  
ATOM   1544  CG  LEU A 268       8.750  23.782  38.812  1.00  0.00           C  
ATOM   1545  CD1 LEU A 268       8.428  25.106  38.171  1.00  0.00           C  
ATOM   1546  CD2 LEU A 268       7.473  22.887  38.780  1.00  0.00           C  
ATOM   1547  N   GLN A 269      10.655  20.511  36.446  1.00  0.00           N  
ATOM   1548  CA  GLN A 269      11.470  20.217  35.248  1.00  0.00           C  
ATOM   1549  C   GLN A 269      11.915  21.524  34.697  1.00  0.00           C  
ATOM   1550  O   GLN A 269      11.191  22.533  34.705  1.00  0.00           O  
ATOM   1551  CB  GLN A 269      10.634  19.278  34.356  1.00  0.00           C  
ATOM   1552  CG  GLN A 269      10.522  17.850  34.849  1.00  0.00           C  
ATOM   1553  CD  GLN A 269       9.402  17.073  34.123  1.00  0.00           C  
ATOM   1554  NE2 GLN A 269       8.553  16.259  34.844  1.00  0.00           N  
ATOM   1555  OE1 GLN A 269       9.287  17.235  32.933  1.00  0.00           O  
ATOM   1556  N   GLY A 270      13.186  21.509  34.136  1.00  0.00           N  
ATOM   1557  CA  GLY A 270      13.870  22.611  33.418  1.00  0.00           C  
ATOM   1558  C   GLY A 270      13.571  22.479  31.905  1.00  0.00           C  
ATOM   1559  O   GLY A 270      12.754  21.693  31.443  1.00  0.00           O  
ATOM   1560  N   LYS A 271      14.246  23.312  31.057  1.00  0.00           N  
ATOM   1561  CA  LYS A 271      14.128  23.142  29.570  1.00  0.00           C  
ATOM   1562  C   LYS A 271      14.984  21.904  29.230  1.00  0.00           C  
ATOM   1563  O   LYS A 271      16.087  21.684  29.697  1.00  0.00           O  
ATOM   1564  CB  LYS A 271      14.678  24.418  28.909  1.00  0.00           C  
ATOM   1565  CG  LYS A 271      14.507  24.363  27.332  1.00  0.00           C  
ATOM   1566  CD  LYS A 271      13.126  24.938  26.930  1.00  0.00           C  
ATOM   1567  CE  LYS A 271      12.877  24.995  25.402  1.00  0.00           C  
ATOM   1568  NZ  LYS A 271      14.076  25.403  24.633  1.00  0.00           N1+
ATOM   1569  N   LEU A 272      14.456  21.052  28.322  1.00  0.00           N  
ATOM   1570  CA  LEU A 272      15.083  19.847  27.870  1.00  0.00           C  
ATOM   1571  C   LEU A 272      16.316  20.093  26.895  1.00  0.00           C  
ATOM   1572  O   LEU A 272      17.315  19.406  26.893  1.00  0.00           O  
ATOM   1573  CB  LEU A 272      14.005  18.938  27.261  1.00  0.00           C  
ATOM   1574  CG  LEU A 272      14.438  17.455  27.079  1.00  0.00           C  
ATOM   1575  CD1 LEU A 272      14.323  16.625  28.315  1.00  0.00           C  
ATOM   1576  CD2 LEU A 272      13.620  16.782  25.964  1.00  0.00           C  
ATOM   1577  N   GLN A 273      16.203  21.133  26.027  1.00  0.00           N  
ATOM   1578  CA  GLN A 273      17.157  21.590  24.987  1.00  0.00           C  
ATOM   1579  C   GLN A 273      17.423  23.167  24.945  1.00  0.00           C  
ATOM   1580  O   GLN A 273      16.519  23.917  25.251  1.00  0.00           O  
ATOM   1581  CB  GLN A 273      16.635  21.174  23.577  1.00  0.00           C  
ATOM   1582  CG  GLN A 273      15.492  22.015  22.882  1.00  0.00           C  
ATOM   1583  CD  GLN A 273      14.182  21.618  23.563  1.00  0.00           C  
ATOM   1584  NE2 GLN A 273      13.480  20.646  22.905  1.00  0.00           N  
ATOM   1585  OE1 GLN A 273      13.856  22.003  24.672  1.00  0.00           O  
ATOM   1586  N   PRO A 274      18.672  23.671  24.573  1.00  0.00           N  
ATOM   1587  CA  PRO A 274      18.993  25.072  24.382  1.00  0.00           C  
ATOM   1588  C   PRO A 274      18.121  25.715  23.204  1.00  0.00           C  
ATOM   1589  O   PRO A 274      17.582  24.995  22.371  1.00  0.00           O  
ATOM   1590  CB  PRO A 274      20.484  25.156  23.844  1.00  0.00           C  
ATOM   1591  CG  PRO A 274      21.033  23.893  24.466  1.00  0.00           C  
ATOM   1592  CD  PRO A 274      19.863  22.904  24.437  1.00  0.00           C  
ATOM   1593  N   GLU A 275      18.007  27.098  23.065  1.00  0.00           N  
ATOM   1594  CA  GLU A 275      17.085  27.799  22.086  1.00  0.00           C  
ATOM   1595  C   GLU A 275      17.786  27.783  20.696  1.00  0.00           C  
ATOM   1596  O   GLU A 275      18.998  27.776  20.586  1.00  0.00           O  
ATOM   1597  CB  GLU A 275      16.842  29.223  22.657  1.00  0.00           C  
ATOM   1598  CG  GLU A 275      16.119  29.291  24.003  1.00  0.00           C  
ATOM   1599  CD  GLU A 275      15.118  28.258  24.270  1.00  0.00           C  
ATOM   1600  OE1 GLU A 275      14.997  27.764  25.434  1.00  0.00           O  
ATOM   1601  OE2 GLU A 275      14.321  27.859  23.354  1.00  0.00           O1-
ATOM   1602  N   ASP A 276      17.020  27.888  19.585  1.00  0.00           N  
ATOM   1603  CA  ASP A 276      17.539  28.096  18.194  1.00  0.00           C  
ATOM   1604  C   ASP A 276      17.491  29.627  17.747  1.00  0.00           C  
ATOM   1605  O   ASP A 276      16.492  30.250  18.068  1.00  0.00           O  
ATOM   1606  CB  ASP A 276      16.839  27.288  17.176  1.00  0.00           C  
ATOM   1607  CG  ASP A 276      16.610  25.762  17.433  1.00  0.00           C  
ATOM   1608  OD1 ASP A 276      17.547  25.052  17.963  1.00  0.00           O  
ATOM   1609  OD2 ASP A 276      15.489  25.215  17.315  1.00  0.00           O1-
ATOM   1610  N   TRP A 277      18.388  30.121  16.851  1.00  0.00           N  
ATOM   1611  CA  TRP A 277      18.518  31.529  16.499  1.00  0.00           C  
ATOM   1612  C   TRP A 277      17.267  32.130  15.910  1.00  0.00           C  
ATOM   1613  O   TRP A 277      17.029  33.309  16.100  1.00  0.00           O  
ATOM   1614  CB  TRP A 277      19.772  31.844  15.556  1.00  0.00           C  
ATOM   1615  CG  TRP A 277      19.641  31.385  14.130  1.00  0.00           C  
ATOM   1616  CD1 TRP A 277      20.202  30.198  13.663  1.00  0.00           C  
ATOM   1617  CD2 TRP A 277      19.075  31.994  12.907  1.00  0.00           C  
ATOM   1618  CE2 TRP A 277      19.403  31.205  11.750  1.00  0.00           C  
ATOM   1619  CE3 TRP A 277      18.329  33.136  12.700  1.00  0.00           C  
ATOM   1620  NE1 TRP A 277      20.140  30.180  12.271  1.00  0.00           N  
ATOM   1621  CZ2 TRP A 277      19.024  31.630  10.482  1.00  0.00           C  
ATOM   1622  CZ3 TRP A 277      17.905  33.549  11.396  1.00  0.00           C  
ATOM   1623  CH2 TRP A 277      18.192  32.737  10.333  1.00  0.00           C  
ATOM   1624  N   THR A 278      16.371  31.287  15.261  1.00  0.00           N  
ATOM   1625  CA  THR A 278      15.196  31.783  14.569  1.00  0.00           C  
ATOM   1626  C   THR A 278      14.019  32.060  15.540  1.00  0.00           C  
ATOM   1627  O   THR A 278      13.154  32.865  15.278  1.00  0.00           O  
ATOM   1628  CB  THR A 278      14.754  30.744  13.551  1.00  0.00           C  
ATOM   1629  CG2 THR A 278      15.783  30.582  12.499  1.00  0.00           C  
ATOM   1630  OG1 THR A 278      14.626  29.466  14.143  1.00  0.00           O  
ATOM   1631  N   SER A 279      14.107  31.464  16.773  1.00  0.00           N  
ATOM   1632  CA  SER A 279      13.312  31.657  17.993  1.00  0.00           C  
ATOM   1633  C   SER A 279      13.621  32.986  18.657  1.00  0.00           C  
ATOM   1634  O   SER A 279      12.635  33.591  19.062  1.00  0.00           O  
ATOM   1635  CB  SER A 279      13.396  30.507  18.993  1.00  0.00           C  
ATOM   1636  OG  SER A 279      14.558  30.550  19.812  1.00  0.00           O  
ATOM   1637  N   LEU A 280      14.951  33.352  18.734  1.00  0.00           N  
ATOM   1638  CA  LEU A 280      15.349  34.659  19.326  1.00  0.00           C  
ATOM   1639  C   LEU A 280      15.143  35.848  18.357  1.00  0.00           C  
ATOM   1640  O   LEU A 280      15.543  35.851  17.233  1.00  0.00           O  
ATOM   1641  CB  LEU A 280      16.852  34.600  19.787  1.00  0.00           C  
ATOM   1642  CG  LEU A 280      17.193  33.445  20.768  1.00  0.00           C  
ATOM   1643  CD1 LEU A 280      18.664  33.394  21.210  1.00  0.00           C  
ATOM   1644  CD2 LEU A 280      16.327  33.373  22.036  1.00  0.00           C  
ATOM   1645  N   ASP A 281      14.503  36.978  18.876  1.00  0.00           N  
ATOM   1646  CA  ASP A 281      14.010  38.130  18.141  1.00  0.00           C  
ATOM   1647  C   ASP A 281      15.059  38.809  17.251  1.00  0.00           C  
ATOM   1648  O   ASP A 281      16.085  39.257  17.759  1.00  0.00           O  
ATOM   1649  CB  ASP A 281      13.308  39.260  19.033  1.00  0.00           C  
ATOM   1650  CG  ASP A 281      12.758  40.426  18.217  1.00  0.00           C  
ATOM   1651  OD1 ASP A 281      13.121  41.568  18.425  1.00  0.00           O  
ATOM   1652  OD2 ASP A 281      11.847  40.172  17.386  1.00  0.00           O1-
ATOM   1653  N   GLY A 282      14.853  38.940  15.885  1.00  0.00           N  
ATOM   1654  CA  GLY A 282      15.830  39.584  14.931  1.00  0.00           C  
ATOM   1655  C   GLY A 282      17.124  38.911  14.870  1.00  0.00           C  
ATOM   1656  O   GLY A 282      17.278  37.893  15.462  1.00  0.00           O  
ATOM   1657  N   PRO A 283      18.164  39.360  14.041  1.00  0.00           N  
ATOM   1658  CA  PRO A 283      18.298  40.709  13.528  1.00  0.00           C  
ATOM   1659  C   PRO A 283      17.268  41.079  12.403  1.00  0.00           C  
ATOM   1660  O   PRO A 283      16.554  40.228  11.837  1.00  0.00           O  
ATOM   1661  CB  PRO A 283      19.791  40.863  13.121  1.00  0.00           C  
ATOM   1662  CG  PRO A 283      20.466  39.484  13.189  1.00  0.00           C  
ATOM   1663  CD  PRO A 283      19.489  38.733  14.071  1.00  0.00           C  
ATOM   1664  N   LEU A 284      17.283  42.389  12.015  1.00  0.00           N  
ATOM   1665  CA  LEU A 284      16.216  43.058  11.241  1.00  0.00           C  
ATOM   1666  C   LEU A 284      16.175  42.453   9.820  1.00  0.00           C  
ATOM   1667  O   LEU A 284      15.126  42.191   9.267  1.00  0.00           O  
ATOM   1668  CB  LEU A 284      16.618  44.591  11.188  1.00  0.00           C  
ATOM   1669  CG  LEU A 284      15.768  45.530  10.293  1.00  0.00           C  
ATOM   1670  CD1 LEU A 284      14.322  45.843  10.729  1.00  0.00           C  
ATOM   1671  CD2 LEU A 284      16.548  46.788  10.138  1.00  0.00           C  
ATOM   1672  N   GLN A 285      17.354  42.019   9.283  1.00  0.00           N  
ATOM   1673  CA  GLN A 285      17.514  41.547   7.898  1.00  0.00           C  
ATOM   1674  C   GLN A 285      17.898  40.070   7.860  1.00  0.00           C  
ATOM   1675  O   GLN A 285      18.309  39.578   6.811  1.00  0.00           O  
ATOM   1676  CB  GLN A 285      18.530  42.381   7.021  1.00  0.00           C  
ATOM   1677  CG  GLN A 285      18.316  43.916   7.134  1.00  0.00           C  
ATOM   1678  CD  GLN A 285      17.015  44.534   6.459  1.00  0.00           C  
ATOM   1679  NE2 GLN A 285      16.867  45.888   6.522  1.00  0.00           N  
ATOM   1680  OE1 GLN A 285      16.130  43.803   6.007  1.00  0.00           O  
ATOM   1681  N   GLY A 286      17.967  39.415   9.064  1.00  0.00           N  
ATOM   1682  CA  GLY A 286      18.371  38.016   9.255  1.00  0.00           C  
ATOM   1683  C   GLY A 286      19.681  37.729   8.611  1.00  0.00           C  
ATOM   1684  O   GLY A 286      20.626  38.420   8.921  1.00  0.00           O  
ATOM   1685  N   LEU A 287      19.736  36.673   7.730  1.00  0.00           N  
ATOM   1686  CA  LEU A 287      20.976  36.179   7.161  1.00  0.00           C  
ATOM   1687  C   LEU A 287      21.825  37.090   6.280  1.00  0.00           C  
ATOM   1688  O   LEU A 287      23.012  36.830   6.091  1.00  0.00           O  
ATOM   1689  CB  LEU A 287      20.590  34.816   6.475  1.00  0.00           C  
ATOM   1690  CG  LEU A 287      20.284  33.675   7.480  1.00  0.00           C  
ATOM   1691  CD1 LEU A 287      19.594  32.502   6.812  1.00  0.00           C  
ATOM   1692  CD2 LEU A 287      21.544  33.155   8.135  1.00  0.00           C  
ATOM   1693  N   GLN A 288      21.253  38.263   5.877  1.00  0.00           N  
ATOM   1694  CA  GLN A 288      21.896  39.361   5.123  1.00  0.00           C  
ATOM   1695  C   GLN A 288      22.706  40.343   6.118  1.00  0.00           C  
ATOM   1696  O   GLN A 288      23.298  41.293   5.645  1.00  0.00           O  
ATOM   1697  CB  GLN A 288      20.919  40.023   4.114  1.00  0.00           C  
ATOM   1698  CG  GLN A 288      20.371  39.125   3.041  1.00  0.00           C  
ATOM   1699  CD  GLN A 288      19.806  39.843   1.826  1.00  0.00           C  
ATOM   1700  NE2 GLN A 288      19.399  39.088   0.778  1.00  0.00           N  
ATOM   1701  OE1 GLN A 288      19.773  41.061   1.838  1.00  0.00           O  
ATOM   1702  N   THR A 289      22.774  40.093   7.495  1.00  0.00           N  
ATOM   1703  CA  THR A 289      23.363  41.061   8.422  1.00  0.00           C  
ATOM   1704  C   THR A 289      24.861  40.897   8.524  1.00  0.00           C  
ATOM   1705  O   THR A 289      25.336  39.835   8.827  1.00  0.00           O  
ATOM   1706  CB  THR A 289      22.584  41.036   9.731  1.00  0.00           C  
ATOM   1707  CG2 THR A 289      22.861  42.239  10.600  1.00  0.00           C  
ATOM   1708  OG1 THR A 289      21.188  40.942   9.620  1.00  0.00           O  
ATOM   1709  N   LEU A 290      25.584  42.056   8.266  1.00  0.00           N  
ATOM   1710  CA  LEU A 290      27.061  42.084   7.987  1.00  0.00           C  
ATOM   1711  C   LEU A 290      27.906  41.987   9.275  1.00  0.00           C  
ATOM   1712  O   LEU A 290      27.460  42.535  10.308  1.00  0.00           O  
ATOM   1713  CB  LEU A 290      27.387  43.401   7.243  1.00  0.00           C  
ATOM   1714  CG  LEU A 290      26.321  43.850   6.209  1.00  0.00           C  
ATOM   1715  CD1 LEU A 290      26.579  45.309   5.864  1.00  0.00           C  
ATOM   1716  CD2 LEU A 290      26.425  43.174   4.850  1.00  0.00           C  
ATOM   1717  N   LEU A 291      29.147  41.409   9.227  1.00  0.00           N  
ATOM   1718  CA  LEU A 291      29.762  40.662   8.071  1.00  0.00           C  
ATOM   1719  C   LEU A 291      29.136  39.302   7.736  1.00  0.00           C  
ATOM   1720  O   LEU A 291      28.600  38.616   8.574  1.00  0.00           O  
ATOM   1721  CB  LEU A 291      31.247  40.582   8.316  1.00  0.00           C  
ATOM   1722  CG  LEU A 291      31.942  41.939   8.357  1.00  0.00           C  
ATOM   1723  CD1 LEU A 291      32.484  42.316   9.751  1.00  0.00           C  
ATOM   1724  CD2 LEU A 291      33.091  42.090   7.384  1.00  0.00           C  
ATOM   1725  N   LEU A 292      29.159  38.969   6.380  1.00  0.00           N  
ATOM   1726  CA  LEU A 292      28.472  37.833   5.741  1.00  0.00           C  
ATOM   1727  C   LEU A 292      29.279  36.497   5.846  1.00  0.00           C  
ATOM   1728  O   LEU A 292      29.100  35.513   5.101  1.00  0.00           O  
ATOM   1729  CB  LEU A 292      27.864  38.078   4.308  1.00  0.00           C  
ATOM   1730  CG  LEU A 292      26.942  39.289   4.315  1.00  0.00           C  
ATOM   1731  CD1 LEU A 292      26.489  39.472   2.869  1.00  0.00           C  
ATOM   1732  CD2 LEU A 292      25.716  39.080   5.209  1.00  0.00           C  
ATOM   1733  N   MET A 293      30.146  36.387   6.914  1.00  0.00           N  
ATOM   1734  CA  MET A 293      31.118  35.309   7.316  1.00  0.00           C  
ATOM   1735  C   MET A 293      30.369  33.983   7.669  1.00  0.00           C  
ATOM   1736  O   MET A 293      30.994  33.009   7.914  1.00  0.00           O  
ATOM   1737  CB  MET A 293      32.008  35.783   8.412  1.00  0.00           C  
ATOM   1738  CG  MET A 293      31.286  36.174   9.738  1.00  0.00           C  
ATOM   1739  SD  MET A 293      32.335  36.146  11.191  1.00  0.00           S  
ATOM   1740  CE  MET A 293      33.679  37.276  10.688  1.00  0.00           C  
ATOM   1741  N   VAL A 294      28.983  33.942   7.709  1.00  0.00           N  
ATOM   1742  CA  VAL A 294      28.093  32.848   8.062  1.00  0.00           C  
ATOM   1743  C   VAL A 294      28.471  31.702   7.178  1.00  0.00           C  
ATOM   1744  O   VAL A 294      28.539  31.764   5.971  1.00  0.00           O  
ATOM   1745  CB  VAL A 294      26.606  33.169   7.964  1.00  0.00           C  
ATOM   1746  CG1 VAL A 294      26.249  33.865   6.671  1.00  0.00           C  
ATOM   1747  CG2 VAL A 294      25.736  31.862   7.769  1.00  0.00           C  
ATOM   1748  N   LEU A 295      28.722  30.481   7.781  1.00  0.00           N  
ATOM   1749  CA  LEU A 295      29.188  29.276   7.111  1.00  0.00           C  
ATOM   1750  C   LEU A 295      30.551  29.424   6.369  1.00  0.00           C  
ATOM   1751  O   LEU A 295      31.099  28.478   5.890  1.00  0.00           O  
ATOM   1752  CB  LEU A 295      28.050  28.669   6.264  1.00  0.00           C  
ATOM   1753  CG  LEU A 295      26.715  28.330   6.987  1.00  0.00           C  
ATOM   1754  CD1 LEU A 295      25.570  28.077   5.991  1.00  0.00           C  
ATOM   1755  CD2 LEU A 295      26.863  27.030   7.780  1.00  0.00           C  
ATOM   1756  N   ARG A 296      31.264  30.629   6.470  1.00  0.00           N  
ATOM   1757  CA  ARG A 296      32.572  30.963   5.818  1.00  0.00           C  
ATOM   1758  C   ARG A 296      33.774  31.049   6.759  1.00  0.00           C  
ATOM   1759  O   ARG A 296      34.858  30.544   6.438  1.00  0.00           O  
ATOM   1760  CB  ARG A 296      32.399  32.311   5.012  1.00  0.00           C  
ATOM   1761  CG  ARG A 296      31.473  32.266   3.705  1.00  0.00           C  
ATOM   1762  CD  ARG A 296      31.821  33.574   2.935  1.00  0.00           C  
ATOM   1763  NE  ARG A 296      30.985  33.678   1.707  1.00  0.00           N  
ATOM   1764  CZ  ARG A 296      30.709  34.843   1.088  1.00  0.00           C  
ATOM   1765  NH1 ARG A 296      30.879  36.043   1.606  1.00  0.00           N1+
ATOM   1766  NH2 ARG A 296      30.321  34.797  -0.151  1.00  0.00           N  
ATOM   1767  N   GLN A 297      33.595  31.566   8.032  1.00  0.00           N  
ATOM   1768  CA  GLN A 297      34.474  31.615   9.242  1.00  0.00           C  
ATOM   1769  C   GLN A 297      33.600  31.328  10.396  1.00  0.00           C  
ATOM   1770  O   GLN A 297      33.922  30.538  11.284  1.00  0.00           O  
ATOM   1771  CB  GLN A 297      35.173  32.996   9.388  1.00  0.00           C  
ATOM   1772  CG  GLN A 297      36.220  33.367   8.331  1.00  0.00           C  
ATOM   1773  CD  GLN A 297      35.583  33.906   7.082  1.00  0.00           C  
ATOM   1774  NE2 GLN A 297      36.253  33.760   5.942  1.00  0.00           N  
ATOM   1775  OE1 GLN A 297      34.535  34.515   7.114  1.00  0.00           O  
ATOM   1776  N   ALA A 298      32.386  32.028  10.530  1.00  0.00           N  
ATOM   1777  CA  ALA A 298      31.314  31.712  11.439  1.00  0.00           C  
ATOM   1778  C   ALA A 298      30.533  30.422  11.067  1.00  0.00           C  
ATOM   1779  O   ALA A 298      30.511  29.876   9.965  1.00  0.00           O  
ATOM   1780  CB  ALA A 298      30.473  32.992  11.517  1.00  0.00           C  
ATOM   1781  N   SER A 299      29.734  30.050  12.148  1.00  0.00           N  
ATOM   1782  CA  SER A 299      28.655  29.093  12.151  1.00  0.00           C  
ATOM   1783  C   SER A 299      27.508  29.554  11.138  1.00  0.00           C  
ATOM   1784  O   SER A 299      27.618  30.477  10.410  1.00  0.00           O  
ATOM   1785  CB  SER A 299      28.141  28.980  13.582  1.00  0.00           C  
ATOM   1786  OG  SER A 299      27.523  30.168  13.929  1.00  0.00           O  
ATOM   1787  N   GLY A 300      26.314  28.826  11.211  1.00  0.00           N  
ATOM   1788  CA  GLY A 300      25.073  29.023  10.404  1.00  0.00           C  
ATOM   1789  C   GLY A 300      24.121  30.186  10.768  1.00  0.00           C  
ATOM   1790  O   GLY A 300      23.231  30.573   9.960  1.00  0.00           O  
ATOM   1791  N   ARG A 301      24.174  30.764  12.040  1.00  0.00           N  
ATOM   1792  CA  ARG A 301      23.393  31.965  12.481  1.00  0.00           C  
ATOM   1793  C   ARG A 301      23.851  33.273  11.793  1.00  0.00           C  
ATOM   1794  O   ARG A 301      25.021  33.320  11.405  1.00  0.00           O  
ATOM   1795  CB  ARG A 301      23.446  32.021  13.985  1.00  0.00           C  
ATOM   1796  CG  ARG A 301      24.701  32.590  14.650  1.00  0.00           C  
ATOM   1797  CD  ARG A 301      24.618  32.377  16.154  1.00  0.00           C  
ATOM   1798  NE  ARG A 301      23.360  32.776  16.894  1.00  0.00           N  
ATOM   1799  CZ  ARG A 301      22.866  32.162  17.964  1.00  0.00           C  
ATOM   1800  NH1 ARG A 301      21.819  32.691  18.502  1.00  0.00           N1+
ATOM   1801  NH2 ARG A 301      23.271  31.014  18.480  1.00  0.00           N  
ATOM   1802  N   PRO A 302      22.999  34.359  11.787  1.00  0.00           N  
ATOM   1803  CA  PRO A 302      23.476  35.708  11.375  1.00  0.00           C  
ATOM   1804  C   PRO A 302      24.520  36.316  12.339  1.00  0.00           C  
ATOM   1805  O   PRO A 302      24.607  35.898  13.491  1.00  0.00           O  
ATOM   1806  CB  PRO A 302      22.246  36.561  11.179  1.00  0.00           C  
ATOM   1807  CG  PRO A 302      21.240  35.885  12.092  1.00  0.00           C  
ATOM   1808  CD  PRO A 302      21.617  34.376  12.138  1.00  0.00           C  
ATOM   1809  N   HIS A 303      25.383  37.229  11.848  1.00  0.00           N  
ATOM   1810  CA  HIS A 303      26.423  37.960  12.571  1.00  0.00           C  
ATOM   1811  C   HIS A 303      25.905  38.569  13.939  1.00  0.00           C  
ATOM   1812  O   HIS A 303      24.783  39.065  13.983  1.00  0.00           O  
ATOM   1813  CB  HIS A 303      27.187  38.889  11.662  1.00  0.00           C  
ATOM   1814  CG  HIS A 303      28.465  39.553  12.313  1.00  0.00           C  
ATOM   1815  CD2 HIS A 303      29.764  39.468  11.876  1.00  0.00           C  
ATOM   1816  ND1 HIS A 303      28.410  40.535  13.304  1.00  0.00           N  
ATOM   1817  CE1 HIS A 303      29.650  41.039  13.459  1.00  0.00           C  
ATOM   1818  NE2 HIS A 303      30.485  40.494  12.582  1.00  0.00           N  
ATOM   1819  N   GLY A 304      26.837  38.487  14.962  1.00  0.00           N  
ATOM   1820  CA  GLY A 304      26.748  38.878  16.403  1.00  0.00           C  
ATOM   1821  C   GLY A 304      28.182  38.938  16.988  1.00  0.00           C  
ATOM   1822  O   GLY A 304      29.177  39.342  16.427  1.00  0.00           O  
ATOM   1823  N   SER A 305      28.166  38.662  18.376  1.00  0.00           N  
ATOM   1824  CA  SER A 305      29.391  38.736  19.232  1.00  0.00           C  
ATOM   1825  C   SER A 305      30.499  37.774  18.858  1.00  0.00           C  
ATOM   1826  O   SER A 305      31.627  38.115  18.805  1.00  0.00           O  
ATOM   1827  CB  SER A 305      28.863  38.465  20.665  1.00  0.00           C  
ATOM   1828  OG  SER A 305      29.976  38.363  21.494  1.00  0.00           O  
ATOM   1829  N   HIS A 306      30.109  36.489  18.493  1.00  0.00           N  
ATOM   1830  CA  HIS A 306      30.984  35.447  17.844  1.00  0.00           C  
ATOM   1831  C   HIS A 306      31.659  35.978  16.552  1.00  0.00           C  
ATOM   1832  O   HIS A 306      32.875  35.914  16.380  1.00  0.00           O  
ATOM   1833  CB  HIS A 306      30.185  34.198  17.641  1.00  0.00           C  
ATOM   1834  CG  HIS A 306      29.196  34.273  16.508  1.00  0.00           C  
ATOM   1835  CD2 HIS A 306      29.297  33.477  15.370  1.00  0.00           C  
ATOM   1836  ND1 HIS A 306      28.087  35.073  16.499  1.00  0.00           N  
ATOM   1837  CE1 HIS A 306      27.574  34.902  15.269  1.00  0.00           C  
ATOM   1838  NE2 HIS A 306      28.263  33.911  14.634  1.00  0.00           N  
ATOM   1839  N   GLY A 307      30.869  36.681  15.651  1.00  0.00           N  
ATOM   1840  CA  GLY A 307      31.287  37.554  14.501  1.00  0.00           C  
ATOM   1841  C   GLY A 307      32.392  38.577  14.812  1.00  0.00           C  
ATOM   1842  O   GLY A 307      33.238  38.798  14.016  1.00  0.00           O  
ATOM   1843  N   LEU A 308      32.281  39.271  16.015  1.00  0.00           N  
ATOM   1844  CA  LEU A 308      33.267  40.257  16.447  1.00  0.00           C  
ATOM   1845  C   LEU A 308      34.545  39.605  16.993  1.00  0.00           C  
ATOM   1846  O   LEU A 308      35.568  40.203  16.713  1.00  0.00           O  
ATOM   1847  CB  LEU A 308      32.605  41.216  17.443  1.00  0.00           C  
ATOM   1848  CG  LEU A 308      31.738  42.342  16.838  1.00  0.00           C  
ATOM   1849  CD1 LEU A 308      30.844  42.986  17.855  1.00  0.00           C  
ATOM   1850  CD2 LEU A 308      32.517  43.488  16.152  1.00  0.00           C  
ATOM   1851  N   PHE A 309      34.538  38.440  17.702  1.00  0.00           N  
ATOM   1852  CA  PHE A 309      35.808  37.844  18.092  1.00  0.00           C  
ATOM   1853  C   PHE A 309      36.507  37.297  16.801  1.00  0.00           C  
ATOM   1854  O   PHE A 309      37.728  37.340  16.666  1.00  0.00           O  
ATOM   1855  CB  PHE A 309      35.392  36.786  19.142  1.00  0.00           C  
ATOM   1856  CG  PHE A 309      35.335  37.227  20.622  1.00  0.00           C  
ATOM   1857  CD1 PHE A 309      34.346  38.136  21.015  1.00  0.00           C  
ATOM   1858  CD2 PHE A 309      36.313  36.864  21.606  1.00  0.00           C  
ATOM   1859  CE1 PHE A 309      34.218  38.555  22.394  1.00  0.00           C  
ATOM   1860  CE2 PHE A 309      36.160  37.262  22.955  1.00  0.00           C  
ATOM   1861  CZ  PHE A 309      35.177  38.150  23.330  1.00  0.00           C  
ATOM   1862  N   LEU A 310      35.664  36.771  15.850  1.00  0.00           N  
ATOM   1863  CA  LEU A 310      36.159  36.085  14.602  1.00  0.00           C  
ATOM   1864  C   LEU A 310      36.916  37.016  13.696  1.00  0.00           C  
ATOM   1865  O   LEU A 310      37.681  36.544  12.832  1.00  0.00           O  
ATOM   1866  CB  LEU A 310      34.960  35.547  13.764  1.00  0.00           C  
ATOM   1867  CG  LEU A 310      34.559  34.145  14.249  1.00  0.00           C  
ATOM   1868  CD1 LEU A 310      33.126  33.674  13.894  1.00  0.00           C  
ATOM   1869  CD2 LEU A 310      35.517  33.037  13.753  1.00  0.00           C  
ATOM   1870  N   ARG A 311      36.800  38.399  13.835  1.00  0.00           N  
ATOM   1871  CA  ARG A 311      37.795  39.305  13.210  1.00  0.00           C  
ATOM   1872  C   ARG A 311      39.254  39.029  13.518  1.00  0.00           C  
ATOM   1873  O   ARG A 311      40.083  39.572  12.757  1.00  0.00           O  
ATOM   1874  CB  ARG A 311      37.480  40.792  13.594  1.00  0.00           C  
ATOM   1875  CG  ARG A 311      38.085  41.789  12.583  1.00  0.00           C  
ATOM   1876  CD  ARG A 311      37.468  43.126  12.766  1.00  0.00           C  
ATOM   1877  NE  ARG A 311      37.728  43.877  14.072  1.00  0.00           N  
ATOM   1878  CZ  ARG A 311      36.851  44.322  14.957  1.00  0.00           C  
ATOM   1879  NH1 ARG A 311      37.226  44.973  15.973  1.00  0.00           N1+
ATOM   1880  NH2 ARG A 311      35.625  44.194  14.704  1.00  0.00           N  
ATOM   1881  N   TYR A 312      39.631  38.221  14.556  1.00  0.00           N  
ATOM   1882  CA  TYR A 312      40.947  37.850  15.058  1.00  0.00           C  
ATOM   1883  C   TYR A 312      41.044  36.354  15.213  1.00  0.00           C  
ATOM   1884  O   TYR A 312      41.791  35.781  15.984  1.00  0.00           O  
ATOM   1885  CB  TYR A 312      41.251  38.543  16.410  1.00  0.00           C  
ATOM   1886  CG  TYR A 312      40.943  40.020  16.425  1.00  0.00           C  
ATOM   1887  CD1 TYR A 312      41.862  40.974  15.931  1.00  0.00           C  
ATOM   1888  CD2 TYR A 312      39.651  40.441  16.808  1.00  0.00           C  
ATOM   1889  CE1 TYR A 312      41.496  42.288  15.817  1.00  0.00           C  
ATOM   1890  CE2 TYR A 312      39.233  41.722  16.584  1.00  0.00           C  
ATOM   1891  CZ  TYR A 312      40.158  42.738  16.164  1.00  0.00           C  
ATOM   1892  OH  TYR A 312      39.800  44.013  16.068  1.00  0.00           O  
ATOM   1893  N   ARG A 313      40.153  35.554  14.478  1.00  0.00           N  
ATOM   1894  CA  ARG A 313      40.006  34.086  14.397  1.00  0.00           C  
ATOM   1895  C   ARG A 313      39.413  33.340  15.654  1.00  0.00           C  
ATOM   1896  O   ARG A 313      38.732  32.403  15.450  1.00  0.00           O  
ATOM   1897  CB  ARG A 313      41.303  33.310  13.889  1.00  0.00           C  
ATOM   1898  CG  ARG A 313      41.905  33.860  12.603  1.00  0.00           C  
ATOM   1899  CD  ARG A 313      43.360  33.452  12.507  1.00  0.00           C  
ATOM   1900  NE  ARG A 313      43.511  31.961  12.501  1.00  0.00           N  
ATOM   1901  CZ  ARG A 313      43.687  31.193  13.507  1.00  0.00           C  
ATOM   1902  NH1 ARG A 313      43.469  29.933  13.284  1.00  0.00           N1+
ATOM   1903  NH2 ARG A 313      44.176  31.554  14.647  1.00  0.00           N  
ATOM   1904  N   VAL A 314      39.616  33.884  16.868  1.00  0.00           N  
ATOM   1905  CA  VAL A 314      39.214  33.438  18.216  1.00  0.00           C  
ATOM   1906  C   VAL A 314      37.739  33.049  18.293  1.00  0.00           C  
ATOM   1907  O   VAL A 314      36.831  33.811  17.934  1.00  0.00           O  
ATOM   1908  CB  VAL A 314      39.527  34.577  19.202  1.00  0.00           C  
ATOM   1909  CG1 VAL A 314      39.085  34.164  20.566  1.00  0.00           C  
ATOM   1910  CG2 VAL A 314      41.034  34.810  19.279  1.00  0.00           C  
ATOM   1911  N   GLU A 315      37.509  31.805  18.802  1.00  0.00           N  
ATOM   1912  CA  GLU A 315      36.200  31.271  19.162  1.00  0.00           C  
ATOM   1913  C   GLU A 315      35.669  31.760  20.466  1.00  0.00           C  
ATOM   1914  O   GLU A 315      36.513  31.947  21.299  1.00  0.00           O  
ATOM   1915  CB  GLU A 315      36.152  29.727  19.269  1.00  0.00           C  
ATOM   1916  CG  GLU A 315      36.327  29.032  17.913  1.00  0.00           C  
ATOM   1917  CD  GLU A 315      35.306  29.477  16.870  1.00  0.00           C  
ATOM   1918  OE1 GLU A 315      34.091  29.576  17.159  1.00  0.00           O  
ATOM   1919  OE2 GLU A 315      35.674  29.500  15.692  1.00  0.00           O1-
ATOM   1920  N   ALA A 316      34.322  31.988  20.776  1.00  0.00           N  
ATOM   1921  CA  ALA A 316      33.929  32.697  22.051  1.00  0.00           C  
ATOM   1922  C   ALA A 316      32.485  32.510  22.640  1.00  0.00           C  
ATOM   1923  O   ALA A 316      31.590  32.303  21.814  1.00  0.00           O  
ATOM   1924  CB  ALA A 316      34.140  34.205  21.873  1.00  0.00           C  
ATOM   1925  N   LEU A 317      32.307  32.638  24.031  1.00  0.00           N  
ATOM   1926  CA  LEU A 317      31.015  32.501  24.699  1.00  0.00           C  
ATOM   1927  C   LEU A 317      30.816  33.405  25.920  1.00  0.00           C  
ATOM   1928  O   LEU A 317      31.385  33.099  26.911  1.00  0.00           O  
ATOM   1929  CB  LEU A 317      30.735  31.070  25.043  1.00  0.00           C  
ATOM   1930  CG  LEU A 317      29.205  30.834  25.398  1.00  0.00           C  
ATOM   1931  CD1 LEU A 317      28.372  30.408  24.151  1.00  0.00           C  
ATOM   1932  CD2 LEU A 317      29.045  29.739  26.466  1.00  0.00           C  
ATOM   1933  N   THR A 318      29.910  34.436  25.871  1.00  0.00           N  
ATOM   1934  CA  THR A 318      29.506  35.310  27.006  1.00  0.00           C  
ATOM   1935  C   THR A 318      28.238  34.661  27.657  1.00  0.00           C  
ATOM   1936  O   THR A 318      27.136  34.905  27.285  1.00  0.00           O  
ATOM   1937  CB  THR A 318      29.162  36.653  26.546  1.00  0.00           C  
ATOM   1938  CG2 THR A 318      28.881  37.691  27.754  1.00  0.00           C  
ATOM   1939  OG1 THR A 318      30.338  37.234  25.990  1.00  0.00           O  
ATOM   1940  N   LEU A 319      28.530  33.897  28.765  1.00  0.00           N  
ATOM   1941  CA  LEU A 319      27.713  33.014  29.588  1.00  0.00           C  
ATOM   1942  C   LEU A 319      26.852  33.720  30.631  1.00  0.00           C  
ATOM   1943  O   LEU A 319      27.237  34.267  31.649  1.00  0.00           O  
ATOM   1944  CB  LEU A 319      28.604  31.870  30.225  1.00  0.00           C  
ATOM   1945  CG  LEU A 319      27.920  30.842  31.122  1.00  0.00           C  
ATOM   1946  CD1 LEU A 319      26.766  29.985  30.499  1.00  0.00           C  
ATOM   1947  CD2 LEU A 319      29.055  29.974  31.619  1.00  0.00           C  
ATOM   1948  N   ARG A 320      25.475  33.583  30.392  1.00  0.00           N  
ATOM   1949  CA  ARG A 320      24.269  34.230  30.914  1.00  0.00           C  
ATOM   1950  C   ARG A 320      23.001  33.528  30.504  1.00  0.00           C  
ATOM   1951  O   ARG A 320      22.981  33.123  29.340  1.00  0.00           O  
ATOM   1952  CB  ARG A 320      24.179  35.796  30.605  1.00  0.00           C  
ATOM   1953  CG  ARG A 320      24.397  36.281  29.161  1.00  0.00           C  
ATOM   1954  CD  ARG A 320      24.674  37.771  29.169  1.00  0.00           C  
ATOM   1955  NE  ARG A 320      24.933  38.435  27.861  1.00  0.00           N  
ATOM   1956  CZ  ARG A 320      24.110  38.510  26.853  1.00  0.00           C  
ATOM   1957  NH1 ARG A 320      24.418  39.128  25.787  1.00  0.00           N1+
ATOM   1958  NH2 ARG A 320      22.917  38.148  26.871  1.00  0.00           N  
ATOM   1959  N   GLY A 321      21.935  33.594  31.326  1.00  0.00           N  
ATOM   1960  CA  GLY A 321      20.638  33.006  30.872  1.00  0.00           C  
ATOM   1961  C   GLY A 321      19.943  34.042  29.952  1.00  0.00           C  
ATOM   1962  O   GLY A 321      20.219  35.222  30.136  1.00  0.00           O  
ATOM   1963  N   ILE A 322      19.125  33.603  28.938  1.00  0.00           N  
ATOM   1964  CA  ILE A 322      18.610  34.412  27.884  1.00  0.00           C  
ATOM   1965  C   ILE A 322      17.277  35.045  28.292  1.00  0.00           C  
ATOM   1966  O   ILE A 322      16.512  34.578  29.088  1.00  0.00           O  
ATOM   1967  CB  ILE A 322      18.378  33.601  26.596  1.00  0.00           C  
ATOM   1968  CG1 ILE A 322      17.184  32.700  26.580  1.00  0.00           C  
ATOM   1969  CG2 ILE A 322      19.742  32.863  26.196  1.00  0.00           C  
ATOM   1970  CD1 ILE A 322      17.302  31.444  27.384  1.00  0.00           C  
ATOM   1971  N   ASN A 323      16.891  36.191  27.555  1.00  0.00           N  
ATOM   1972  CA  ASN A 323      15.560  36.828  27.562  1.00  0.00           C  
ATOM   1973  C   ASN A 323      15.173  37.232  28.956  1.00  0.00           C  
ATOM   1974  O   ASN A 323      13.997  37.059  29.369  1.00  0.00           O  
ATOM   1975  CB  ASN A 323      14.431  35.998  26.815  1.00  0.00           C  
ATOM   1976  CG  ASN A 323      14.630  35.687  25.354  1.00  0.00           C  
ATOM   1977  ND2 ASN A 323      14.167  34.550  24.892  1.00  0.00           N  
ATOM   1978  OD1 ASN A 323      15.060  36.516  24.585  1.00  0.00           O  
ATOM   1979  N   SER A 324      16.110  37.699  29.804  1.00  0.00           N  
ATOM   1980  CA  SER A 324      15.904  37.942  31.194  1.00  0.00           C  
ATOM   1981  C   SER A 324      14.706  38.871  31.472  1.00  0.00           C  
ATOM   1982  O   SER A 324      14.757  40.018  31.007  1.00  0.00           O  
ATOM   1983  CB  SER A 324      17.186  38.469  31.800  1.00  0.00           C  
ATOM   1984  OG  SER A 324      18.018  37.346  31.912  1.00  0.00           O  
ATOM   1985  N   PHE A 325      13.867  38.513  32.491  1.00  0.00           N  
ATOM   1986  CA  PHE A 325      12.653  39.202  32.988  1.00  0.00           C  
ATOM   1987  C   PHE A 325      12.883  40.384  33.981  1.00  0.00           C  
ATOM   1988  O   PHE A 325      12.291  41.430  33.872  1.00  0.00           O  
ATOM   1989  CB  PHE A 325      11.760  38.107  33.660  1.00  0.00           C  
ATOM   1990  CG  PHE A 325      10.450  38.674  34.295  1.00  0.00           C  
ATOM   1991  CD1 PHE A 325       9.345  38.998  33.446  1.00  0.00           C  
ATOM   1992  CD2 PHE A 325      10.325  38.874  35.694  1.00  0.00           C  
ATOM   1993  CE1 PHE A 325       8.088  39.333  34.045  1.00  0.00           C  
ATOM   1994  CE2 PHE A 325       9.041  39.146  36.212  1.00  0.00           C  
ATOM   1995  CZ  PHE A 325       7.971  39.487  35.411  1.00  0.00           C  
ATOM   1996  N   ARG A 326      13.719  40.161  35.052  1.00  0.00           N  
ATOM   1997  CA  ARG A 326      13.943  41.023  36.221  1.00  0.00           C  
ATOM   1998  C   ARG A 326      14.641  42.326  35.783  1.00  0.00           C  
ATOM   1999  O   ARG A 326      15.272  42.292  34.692  1.00  0.00           O  
ATOM   2000  CB  ARG A 326      14.784  40.348  37.289  1.00  0.00           C  
ATOM   2001  CG  ARG A 326      13.959  39.370  38.074  1.00  0.00           C  
ATOM   2002  CD  ARG A 326      14.771  38.720  39.294  1.00  0.00           C  
ATOM   2003  NE  ARG A 326      13.983  38.434  40.475  1.00  0.00           N  
ATOM   2004  CZ  ARG A 326      14.145  37.411  41.301  1.00  0.00           C  
ATOM   2005  NH1 ARG A 326      13.218  37.213  42.177  1.00  0.00           N1+
ATOM   2006  NH2 ARG A 326      15.148  36.555  41.275  1.00  0.00           N  
ATOM   2007  N   GLN A 327      14.573  43.449  36.543  1.00  0.00           N  
ATOM   2008  CA  GLN A 327      15.192  44.756  36.229  1.00  0.00           C  
ATOM   2009  C   GLN A 327      16.720  44.694  36.357  1.00  0.00           C  
ATOM   2010  O   GLN A 327      17.253  43.832  37.031  1.00  0.00           O  
ATOM   2011  CB  GLN A 327      14.528  45.873  37.097  1.00  0.00           C  
ATOM   2012  CG  GLN A 327      12.999  45.896  37.268  1.00  0.00           C  
ATOM   2013  CD  GLN A 327      12.607  46.270  38.722  1.00  0.00           C  
ATOM   2014  NE2 GLN A 327      11.324  46.166  39.083  1.00  0.00           N  
ATOM   2015  OE1 GLN A 327      13.274  46.805  39.524  1.00  0.00           O  
ATOM   2016  N   TYR A 328      17.467  45.738  35.811  1.00  0.00           N  
ATOM   2017  CA  TYR A 328      18.879  45.967  36.161  1.00  0.00           C  
ATOM   2018  C   TYR A 328      19.169  46.026  37.677  1.00  0.00           C  
ATOM   2019  O   TYR A 328      18.379  46.396  38.499  1.00  0.00           O  
ATOM   2020  CB  TYR A 328      19.360  47.149  35.394  1.00  0.00           C  
ATOM   2021  CG  TYR A 328      20.844  47.486  35.447  1.00  0.00           C  
ATOM   2022  CD1 TYR A 328      21.400  48.652  36.100  1.00  0.00           C  
ATOM   2023  CD2 TYR A 328      21.670  46.573  34.753  1.00  0.00           C  
ATOM   2024  CE1 TYR A 328      22.757  48.857  36.071  1.00  0.00           C  
ATOM   2025  CE2 TYR A 328      23.017  46.860  34.660  1.00  0.00           C  
ATOM   2026  CZ  TYR A 328      23.551  47.958  35.342  1.00  0.00           C  
ATOM   2027  OH  TYR A 328      24.911  48.194  35.349  1.00  0.00           O  
ATOM   2028  N   LYS A 329      20.481  45.653  37.990  1.00  0.00           N  
ATOM   2029  CA  LYS A 329      21.188  45.659  39.298  1.00  0.00           C  
ATOM   2030  C   LYS A 329      20.571  44.817  40.372  1.00  0.00           C  
ATOM   2031  O   LYS A 329      20.736  45.128  41.500  1.00  0.00           O  
ATOM   2032  CB  LYS A 329      21.565  47.146  39.731  1.00  0.00           C  
ATOM   2033  CG  LYS A 329      20.419  48.141  40.046  1.00  0.00           C  
ATOM   2034  CD  LYS A 329      21.001  49.465  40.741  1.00  0.00           C  
ATOM   2035  CE  LYS A 329      21.528  49.155  42.117  1.00  0.00           C  
ATOM   2036  NZ  LYS A 329      21.622  50.384  42.943  1.00  0.00           N1+
ATOM   2037  N   TYR A 330      19.902  43.679  39.994  1.00  0.00           N  
ATOM   2038  CA  TYR A 330      19.470  42.660  40.980  1.00  0.00           C  
ATOM   2039  C   TYR A 330      20.654  42.093  41.715  1.00  0.00           C  
ATOM   2040  O   TYR A 330      21.709  41.889  41.200  1.00  0.00           O  
ATOM   2041  CB  TYR A 330      18.687  41.518  40.353  1.00  0.00           C  
ATOM   2042  CG  TYR A 330      17.969  40.650  41.370  1.00  0.00           C  
ATOM   2043  CD1 TYR A 330      18.520  39.436  41.719  1.00  0.00           C  
ATOM   2044  CD2 TYR A 330      16.835  41.113  42.070  1.00  0.00           C  
ATOM   2045  CE1 TYR A 330      18.046  38.714  42.827  1.00  0.00           C  
ATOM   2046  CE2 TYR A 330      16.342  40.353  43.155  1.00  0.00           C  
ATOM   2047  CZ  TYR A 330      16.921  39.101  43.529  1.00  0.00           C  
ATOM   2048  OH  TYR A 330      16.636  38.594  44.743  1.00  0.00           O  
ATOM   2049  N   ASP A 331      20.328  41.518  42.953  1.00  0.00           N  
ATOM   2050  CA  ASP A 331      21.215  41.042  43.942  1.00  0.00           C  
ATOM   2051  C   ASP A 331      22.058  39.730  43.650  1.00  0.00           C  
ATOM   2052  O   ASP A 331      21.499  38.660  43.407  1.00  0.00           O  
ATOM   2053  CB  ASP A 331      20.456  40.950  45.274  1.00  0.00           C  
ATOM   2054  CG  ASP A 331      21.311  40.500  46.486  1.00  0.00           C  
ATOM   2055  OD1 ASP A 331      22.514  40.684  46.398  1.00  0.00           O  
ATOM   2056  OD2 ASP A 331      20.658  40.232  47.530  1.00  0.00           O1-
ATOM   2057  N   LEU A 332      23.415  39.769  43.849  1.00  0.00           N  
ATOM   2058  CA  LEU A 332      24.381  38.624  43.568  1.00  0.00           C  
ATOM   2059  C   LEU A 332      24.400  37.530  44.592  1.00  0.00           C  
ATOM   2060  O   LEU A 332      25.350  36.739  44.639  1.00  0.00           O  
ATOM   2061  CB  LEU A 332      25.827  39.265  43.431  1.00  0.00           C  
ATOM   2062  CG  LEU A 332      26.116  39.813  42.045  1.00  0.00           C  
ATOM   2063  CD1 LEU A 332      27.513  40.375  42.145  1.00  0.00           C  
ATOM   2064  CD2 LEU A 332      25.931  38.914  40.814  1.00  0.00           C  
ATOM   2065  N   VAL A 333      23.545  37.559  45.648  1.00  0.00           N  
ATOM   2066  CA  VAL A 333      23.533  36.665  46.823  1.00  0.00           C  
ATOM   2067  C   VAL A 333      23.724  35.179  46.613  1.00  0.00           C  
ATOM   2068  O   VAL A 333      24.517  34.582  47.321  1.00  0.00           O  
ATOM   2069  CB  VAL A 333      22.348  37.080  47.733  1.00  0.00           C  
ATOM   2070  CG1 VAL A 333      20.970  36.943  47.038  1.00  0.00           C  
ATOM   2071  CG2 VAL A 333      22.362  36.269  49.031  1.00  0.00           C  
ATOM   2072  N   ALA A 334      23.053  34.512  45.574  1.00  0.00           N  
ATOM   2073  CA  ALA A 334      23.159  33.088  45.306  1.00  0.00           C  
ATOM   2074  C   ALA A 334      24.115  32.814  44.170  1.00  0.00           C  
ATOM   2075  O   ALA A 334      24.322  31.608  43.834  1.00  0.00           O  
ATOM   2076  CB  ALA A 334      21.750  32.530  44.987  1.00  0.00           C  
ATOM   2077  N   VAL A 335      24.648  33.835  43.365  1.00  0.00           N  
ATOM   2078  CA  VAL A 335      25.365  33.608  42.140  1.00  0.00           C  
ATOM   2079  C   VAL A 335      26.758  33.013  42.234  1.00  0.00           C  
ATOM   2080  O   VAL A 335      27.029  32.275  41.289  1.00  0.00           O  
ATOM   2081  CB  VAL A 335      25.457  34.924  41.381  1.00  0.00           C  
ATOM   2082  CG1 VAL A 335      26.288  35.005  40.111  1.00  0.00           C  
ATOM   2083  CG2 VAL A 335      24.093  35.480  41.086  1.00  0.00           C  
ATOM   2084  N   GLY A 336      27.491  33.208  43.337  1.00  0.00           N  
ATOM   2085  CA  GLY A 336      28.880  32.938  43.369  1.00  0.00           C  
ATOM   2086  C   GLY A 336      29.063  31.417  43.167  1.00  0.00           C  
ATOM   2087  O   GLY A 336      29.925  30.960  42.508  1.00  0.00           O  
ATOM   2088  N   LYS A 337      28.070  30.621  43.652  1.00  0.00           N  
ATOM   2089  CA  LYS A 337      27.758  29.126  43.482  1.00  0.00           C  
ATOM   2090  C   LYS A 337      27.827  28.653  42.009  1.00  0.00           C  
ATOM   2091  O   LYS A 337      28.320  27.580  41.663  1.00  0.00           O  
ATOM   2092  CB  LYS A 337      26.451  28.855  44.222  1.00  0.00           C  
ATOM   2093  CG  LYS A 337      26.029  27.428  44.311  1.00  0.00           C  
ATOM   2094  CD  LYS A 337      27.007  26.412  45.016  1.00  0.00           C  
ATOM   2095  CE  LYS A 337      27.422  27.024  46.357  1.00  0.00           C  
ATOM   2096  NZ  LYS A 337      28.422  26.110  46.988  1.00  0.00           N1+
ATOM   2097  N   ALA A 338      27.376  29.476  41.012  1.00  0.00           N  
ATOM   2098  CA  ALA A 338      27.122  29.024  39.622  1.00  0.00           C  
ATOM   2099  C   ALA A 338      28.386  28.477  38.957  1.00  0.00           C  
ATOM   2100  O   ALA A 338      28.383  27.644  38.139  1.00  0.00           O  
ATOM   2101  CB  ALA A 338      26.472  30.164  38.851  1.00  0.00           C  
ATOM   2102  N   LEU A 339      29.559  29.084  39.342  1.00  0.00           N  
ATOM   2103  CA  LEU A 339      30.844  28.889  38.774  1.00  0.00           C  
ATOM   2104  C   LEU A 339      31.463  27.509  39.098  1.00  0.00           C  
ATOM   2105  O   LEU A 339      32.180  26.908  38.318  1.00  0.00           O  
ATOM   2106  CB  LEU A 339      31.850  30.043  39.119  1.00  0.00           C  
ATOM   2107  CG  LEU A 339      31.464  31.321  38.408  1.00  0.00           C  
ATOM   2108  CD1 LEU A 339      30.430  32.168  39.120  1.00  0.00           C  
ATOM   2109  CD2 LEU A 339      32.628  32.294  38.339  1.00  0.00           C  
ATOM   2110  N   GLU A 340      31.003  27.022  40.316  1.00  0.00           N  
ATOM   2111  CA  GLU A 340      31.716  26.010  41.069  1.00  0.00           C  
ATOM   2112  C   GLU A 340      31.716  24.625  40.378  1.00  0.00           C  
ATOM   2113  O   GLU A 340      32.471  23.773  40.710  1.00  0.00           O  
ATOM   2114  CB  GLU A 340      31.134  25.814  42.473  1.00  0.00           C  
ATOM   2115  CG  GLU A 340      31.419  27.042  43.369  1.00  0.00           C  
ATOM   2116  CD  GLU A 340      30.793  26.743  44.733  1.00  0.00           C  
ATOM   2117  OE1 GLU A 340      30.532  25.619  45.268  1.00  0.00           O  
ATOM   2118  OE2 GLU A 340      30.388  27.726  45.453  1.00  0.00           O1-
ATOM   2119  N   GLY A 341      30.900  24.432  39.215  1.00  0.00           N  
ATOM   2120  CA  GLY A 341      30.893  23.152  38.415  1.00  0.00           C  
ATOM   2121  C   GLY A 341      31.912  23.219  37.337  1.00  0.00           C  
ATOM   2122  O   GLY A 341      32.364  22.178  36.811  1.00  0.00           O  
ATOM   2123  N   MET A 342      32.403  24.439  36.931  1.00  0.00           N  
ATOM   2124  CA  MET A 342      32.941  24.643  35.551  1.00  0.00           C  
ATOM   2125  C   MET A 342      34.360  24.139  35.400  1.00  0.00           C  
ATOM   2126  O   MET A 342      34.824  23.579  34.379  1.00  0.00           O  
ATOM   2127  CB  MET A 342      32.700  26.133  35.239  1.00  0.00           C  
ATOM   2128  CG  MET A 342      32.841  26.436  33.752  1.00  0.00           C  
ATOM   2129  SD  MET A 342      32.696  28.253  33.577  1.00  0.00           S  
ATOM   2130  CE  MET A 342      34.261  28.878  34.174  1.00  0.00           C  
ATOM   2131  N   PHE A 343      35.219  24.400  36.497  1.00  0.00           N  
ATOM   2132  CA  PHE A 343      36.685  24.208  36.519  1.00  0.00           C  
ATOM   2133  C   PHE A 343      37.135  22.704  36.617  1.00  0.00           C  
ATOM   2134  O   PHE A 343      38.172  22.387  36.068  1.00  0.00           O  
ATOM   2135  CB  PHE A 343      37.305  24.924  37.678  1.00  0.00           C  
ATOM   2136  CG  PHE A 343      36.737  26.317  37.946  1.00  0.00           C  
ATOM   2137  CD1 PHE A 343      35.959  26.513  39.114  1.00  0.00           C  
ATOM   2138  CD2 PHE A 343      37.043  27.428  37.086  1.00  0.00           C  
ATOM   2139  CE1 PHE A 343      35.615  27.811  39.492  1.00  0.00           C  
ATOM   2140  CE2 PHE A 343      36.734  28.728  37.491  1.00  0.00           C  
ATOM   2141  CZ  PHE A 343      35.945  28.948  38.654  1.00  0.00           C  
ATOM   2142  N   ARG A 344      36.314  21.835  37.291  1.00  0.00           N  
ATOM   2143  CA  ARG A 344      36.373  20.366  37.184  1.00  0.00           C  
ATOM   2144  C   ARG A 344      36.061  19.853  35.749  1.00  0.00           C  
ATOM   2145  O   ARG A 344      36.677  18.901  35.284  1.00  0.00           O  
ATOM   2146  CB  ARG A 344      35.313  19.933  38.189  1.00  0.00           C  
ATOM   2147  CG  ARG A 344      34.925  18.420  38.170  1.00  0.00           C  
ATOM   2148  CD  ARG A 344      35.918  17.454  38.778  1.00  0.00           C  
ATOM   2149  NE  ARG A 344      37.070  17.290  37.889  1.00  0.00           N  
ATOM   2150  CZ  ARG A 344      38.142  16.596  38.178  1.00  0.00           C  
ATOM   2151  NH1 ARG A 344      38.898  16.320  37.206  1.00  0.00           N1+
ATOM   2152  NH2 ARG A 344      38.428  16.219  39.413  1.00  0.00           N  
ATOM   2153  N   LYS A 345      35.072  20.438  35.074  1.00  0.00           N  
ATOM   2154  CA  LYS A 345      34.613  20.132  33.721  1.00  0.00           C  
ATOM   2155  C   LYS A 345      35.654  20.547  32.641  1.00  0.00           C  
ATOM   2156  O   LYS A 345      36.124  19.743  31.803  1.00  0.00           O  
ATOM   2157  CB  LYS A 345      33.206  20.744  33.559  1.00  0.00           C  
ATOM   2158  CG  LYS A 345      32.462  20.716  32.232  1.00  0.00           C  
ATOM   2159  CD  LYS A 345      32.202  19.287  31.713  1.00  0.00           C  
ATOM   2160  CE  LYS A 345      31.353  18.457  32.701  1.00  0.00           C  
ATOM   2161  NZ  LYS A 345      30.882  17.100  32.230  1.00  0.00           N1+
ATOM   2162  N   LEU A 346      36.273  21.744  32.809  1.00  0.00           N  
ATOM   2163  CA  LEU A 346      37.530  22.209  32.207  1.00  0.00           C  
ATOM   2164  C   LEU A 346      38.646  21.221  32.442  1.00  0.00           C  
ATOM   2165  O   LEU A 346      39.194  20.751  31.415  1.00  0.00           O  
ATOM   2166  CB  LEU A 346      37.998  23.586  32.699  1.00  0.00           C  
ATOM   2167  CG  LEU A 346      37.099  24.720  32.144  1.00  0.00           C  
ATOM   2168  CD1 LEU A 346      37.126  25.977  33.030  1.00  0.00           C  
ATOM   2169  CD2 LEU A 346      37.580  25.177  30.791  1.00  0.00           C  
ATOM   2170  N   ASN A 347      38.993  20.795  33.688  1.00  0.00           N  
ATOM   2171  CA  ASN A 347      39.913  19.638  33.994  1.00  0.00           C  
ATOM   2172  C   ASN A 347      39.465  18.208  33.698  1.00  0.00           C  
ATOM   2173  O   ASN A 347      39.424  17.373  34.605  1.00  0.00           O  
ATOM   2174  CB  ASN A 347      40.258  19.856  35.529  1.00  0.00           C  
ATOM   2175  CG  ASN A 347      41.526  19.155  36.019  1.00  0.00           C  
ATOM   2176  ND2 ASN A 347      41.470  18.707  37.293  1.00  0.00           N  
ATOM   2177  OD1 ASN A 347      42.476  18.977  35.245  1.00  0.00           O  
ATOM   2178  N   HIS A 348      39.058  17.907  32.400  1.00  0.00           N  
ATOM   2179  CA  HIS A 348      38.479  16.612  32.046  1.00  0.00           C  
ATOM   2180  C   HIS A 348      39.448  15.427  32.250  1.00  0.00           C  
ATOM   2181  O   HIS A 348      39.079  14.410  32.880  1.00  0.00           O  
ATOM   2182  CB  HIS A 348      37.819  16.666  30.622  1.00  0.00           C  
ATOM   2183  CG  HIS A 348      38.725  17.327  29.559  1.00  0.00           C  
ATOM   2184  CD2 HIS A 348      38.470  18.480  28.852  1.00  0.00           C  
ATOM   2185  ND1 HIS A 348      40.050  16.938  29.332  1.00  0.00           N1+
ATOM   2186  CE1 HIS A 348      40.555  17.772  28.395  1.00  0.00           C  
ATOM   2187  NE2 HIS A 348      39.621  18.752  28.077  1.00  0.00           N  
ATOM   2188  OXT HIS A 348      40.572  15.531  31.637  1.00  0.00           O1-
TER
ATOM   2189 ZN    ZN A 349      26.237  47.654  32.739  1.00  0.00          ZN
ATOM   2190 ZN    ZN A 350      27.591  42.576  33.204  1.00  0.00          ZN
ATOM   2191  N   PEP A 351      20.077  51.188  29.184  1.00  0.00           N
ATOM   2192  N   PEP A 351      21.336  49.295  30.967  1.00  0.00           N
ATOM   2193  N   PEP A 351      23.809  48.768  29.759  1.00  0.00           N
ATOM   2194  CA  PEP A 351      21.007  51.708  30.217  1.00  0.00           C
ATOM   2195  CA  PEP A 351      22.095  48.167  31.475  1.00  0.00           C
ATOM   2196  C   PEP A 351      21.723  50.612  31.123  1.00  0.00           C
ATOM   2197  C   PEP A 351      23.616  48.151  31.003  1.00  0.00           C
ATOM   2198  O   PEP A 351      22.794  50.893  31.612  1.00  0.00           O
ATOM   2199  O   PEP A 351      24.581  47.981  31.733  1.00  0.00           O
ATOM   2200  CB  PEP A 351      20.290  52.799  31.024  1.00  0.00           C
ATOM   2201  CB  PEP A 351      21.424  46.813  31.347  1.00  0.00           C
ATOM   2202  C01 PEP A 351      24.842  50.511  28.272  1.00  0.00           C
ATOM   2203  C02 PEP A 351      25.106  49.351  29.310  1.00  0.00           C
END
